# Supplementary material for: A blind benchmark of analysis tools to infer kinetic rate constants from single-molecule FRET trajectories
Source: Nat Commun. 2022 Sep 14;13:5402. doi: 10.1038/s41467-022-33023-3 (PMC9474500; doi:10.1038/s41467-022-33023-3)
Supplement: Supplementary file 7 — Supplementary Data 5 [file 41467_2022_33023_MOESM7_ESM.xlsx]

## Sheet: 1_Pomegranate
state	1	2
FRET E	0.202	0.732
standard deviation FRET E	0.081	0.082
kinetic model	0	0.145
	0.218	0
uncertainty rates (as in k+Δu)	0	0.005
	0.007	0
uncertainty rates (as in k-Δv)	0	0.005
	0.007	0

## Sheet: 2_Tracy (HMM)
state	1	2
FRET E	0.24	0.72
standard deviation FRET E	0.08	0.09
kinetic model	0	0.1436
	0.212	0
uncertainty rates (as in k+Δu)	0	0.0008
	0.002	0
uncertainty rates (as in k-Δv)	0	0.0008
	0.002	0

## Sheet: 3_FRETboard
state	1	2
FRET E	0.24	0.72
standard deviation FRET E	0.098	0.111
kinetic model	0	0.143
	0.219	0
uncertainty rates (as in k+Δu)	0	0.035
	0.01	0
uncertainty rates (as in k-Δv)	0	0.024
	0.024	0

## Sheet: 4_Hidden-Markury
state	1	2
FRET E	0.244	0.72
standard deviation FRET E	0.075	0.08
kinetic model	0	0.139
	0.206	0
uncertainty rates (as in k+Δu)	0	0.006
	0.009	0
uncertainty rates (as in k-Δv)	0	0.006
	0.009	0

## Sheet: 5_SMACKS(SS)
state	1	2
FRET E	0.24	0.72
standard deviation FRET E	0.08	0.08
kinetic model	0	0.138344
	0.205144	0
uncertainty rates (as in k+Δu)	0	0.0086934
	0.0128306	0
uncertainty rates (as in k-Δv)	0	0.0083328
	0.0123061	0

## Sheet: 6_SMACKS
state	1	2
FRET E	0.25	0.72
standard deviation FRET E	0.07	0.08
kinetic model	0	0.138
	0.205	0
uncertainty rates (as in k+Δu)	0	0.009
	0.013	0
uncertainty rates (as in k-Δv)	0	0.008
	0.012	0

## Sheet: 7_Correlation
state	1	2
FRET E	0.24	0.72
standard deviation FRET E	0.08	0.09
kinetic model	0	0.142
	0.212	0
uncertainty rates (as in k+Δu)	0	0.002
	0.002	0
uncertainty rates (as in k-Δv)	0	0.002
	0.002	0

## Sheet: 8_Edge finding (CK)
state	1	2
FRET E	0.244	0.721
standard deviation FRET E	0.075	0.079
kinetic model	0	0.146
	0.229	0
uncertainty rates (as in k+Δu)
uncertainty rates (as in k-Δv)

## Sheet: 9_Edge finding (k-means)
state	1	2
FRET E	0.2425	0.7225
standard deviation FRET E	0.0788	0.0844
kinetic model	0	0.133
	0.202	0
uncertainty rates (as in k+Δu)
uncertainty rates (as in k-Δv)

## Sheet: 10_Step finding
state	1	2
FRET E	0.243	0.72
standard deviation FRET E	0.107	0.113
kinetic model	0	0.155
	0.224	0
uncertainty rates (as in k+Δu)	0	0.014
	0.02	0
uncertainty rates (as in k-Δv)	0	0.014
	0.02	0

[truncated: 4 more sheets: 11_STaSI, 12_MASH-FRET (bootstrap), 13_MASH-FRET (prob.), 14_postFRET]
