# Supplementary material for: A blind benchmark of analysis tools to infer kinetic rate constants from single-molecule FRET trajectories
Source: Nat Commun. 2022 Sep 14;13:5402. doi: 10.1038/s41467-022-33023-3 (PMC9474500; doi:10.1038/s41467-022-33023-3)
Supplement: Supplementary file 8 — Supplementary Data 6 [file 41467_2022_33023_MOESM8_ESM.xlsx]

## Sheet: 1_Pomegranate_10ms
state	1	2
FRET E	0.268	0.711
standard deviation FRET E	0.07	0.083
kinetic model	0	2.91
	3.19	0
uncertainty rates (as in k+Δu)	0	0.1
	0.1	0
uncertainty rates (as in k-Δv)	0	0.1
	0.1	0

## Sheet: 2_Tracy (HMM)_10ms
state	1	2
FRET E	0.27	0.72
standard deviation FRET E	0.07	0.08
kinetic model	0	2.5
	3	0
uncertainty rates (as in k+Δu)	0	0.1
	0.1	0
uncertainty rates (as in k-Δv)	0	0.1
	0.1	0

## Sheet: 3_FRETboard_10ms
state	1	2
FRET E	0.268	0.7
standard deviation FRET E	0.0714	0.106
kinetic model	0	2.71
	3.11	0
uncertainty rates (as in k+Δu)	0	0.321
	0.503	0
uncertainty rates (as in k-Δv)	0	0.32
	0.532	0

## Sheet: 4_Hidden-Markury_10ms
state	1	2
FRET E	0.268	0.711
standard deviation FRET E	0.07	0.083
kinetic model	0	3.17
	2.65	0
uncertainty rates (as in k+Δu)	0	0.31
	0.2	0
uncertainty rates (as in k-Δv)	0	0.31
	0.2	0

## Sheet: 5_SMACKS(SS)_10ms
state	1	2
FRET E	0.26	0.71
standard deviation FRET E
kinetic model	0	2.67358
	3.2514	0
uncertainty rates (as in k+Δu)	0	0.0871204
	0.105507	0
uncertainty rates (as in k-Δv)	0	0.0854179
	0.103467	0

## Sheet: 6_SMACKS_10ms
state	1	2
FRET E	0.26	0.71
standard deviation FRET E	0.07	0.08
kinetic model	0	2.68231
	3.23234	0
uncertainty rates (as in k+Δu)	0	0.0874201
	0.104924	0
uncertainty rates (as in k-Δv)	0	0.0857119
	0.102895	0

## Sheet: 7_Correlation_10ms
state	1	2
FRET E	0.259651	0.714029
standard deviation FRET E	0.0634484	0.0794672
kinetic model	0	3.52
	1.91	0
uncertainty rates (as in k+Δu)	0	0.06
	0.06	0
uncertainty rates (as in k-Δv)	0	0.05
	0.07	0

## Sheet: 8_Edge finding (CK)_10ms
state	1	2
FRET E	0.264	0.715
standard deviation FRET E	0.068	0.081
kinetic model	0	3.001
	3.722	0
uncertainty rates (as in k+Δu)
uncertainty rates (as in k-Δv)

## Sheet: 9_Edge finding (k-means)_10ms
state	1	2
FRET E	0.2685	0.7123
standard deviation FRET E	0.071	0.08
kinetic model	0	2.7392
	3.7322	0
uncertainty rates (as in k+Δu)
uncertainty rates (as in k-Δv)

## Sheet: 10_Step finding_10ms
state	1	2
FRET E	0.271	0.704
standard deviation FRET E	0.029	0.031
kinetic model	0	2.34
	2.925	0
uncertainty rates (as in k+Δu)	0	2.066
	2.317	0
uncertainty rates (as in k-Δv)	0	2.066
	2.317	0

[truncated: 4 more sheets: 11_STaSI_10ms, 12_MASH-FRET (bootstrap)_10ms, 13_MASH-FRET (prob.)_10ms, 14_postFRET_10ms]
