# Supplementary material for: A blind benchmark of analysis tools to infer kinetic rate constants from single-molecule FRET trajectories
Source: Nat Commun. 2022 Sep 14;13:5402. doi: 10.1038/s41467-022-33023-3 (PMC9474500; doi:10.1038/s41467-022-33023-3)
Supplement: Supplementary file 15 — Supplementary Data 13 [file 41467_2022_33023_MOESM15_ESM.xlsx]

## Sheet: CoverPage
	kinSoftChallenge2019:
	SUBMISSION FORM
	Participant(s) name(s):			Carlos de Lannoy, Dick de Ridder
	Tool name:			FRETboard
	I am the developer of this tool (y/n):			y
	Please, use the following sheets to submit your inferred rate model and uncertainty measures as described below.
	Please, summarize all necessary steps & specific parameters needed to reproduce your results (incl. computer hardware) in a separate text file.
	Inferred states: please, list mean FRET efficiency & standard deviations for each state.
	Please, specify degenerate states if there are any.
	Kinetic rate model: row number = start state, column number = end state, in units of Hz.
	k11	k12	k13	k14	...
	k21	k22	k23	k24
	k31	k32	k33	k34
	k41	k42	k43	k44
	...
	Where k34 represents the rate constant from state 3 to state 4.
	(Diagonal entries will be ignored.)
	Uncertainty measures corresponding to the rate model: k +Δu / –Δv as indicated.
	Please, specify what kind of uncertainty measures you provide: e.g. confidence intervals, credibility intervals, standard deviations, ...

## Sheet: Fig. 2c,d
	Level 1 Results:			total duration of inference:	~5 mins.
					New results: 2022/05/11
	Inferred states:	FRET E:	σ(FRET E):			FRET E:	σ(FRET E):
	1	0.24	0.098		1	0.242	0.0779
	2	0.72	0.111		2	0.722	0.0852
	Kinetic rate model: row number = start state, column number = end state, in units of Hz.
		1	2			1	2
	1	-0.143	0.143		1		0.146
	2	0.219	-0.219		2	0.215
	Uncertainty measures Δu in positive direction (as in k +Δu):
		1	2			1	2
	1	0.024	0.035		1		0.009
	2	0.01	0.024		2	0.012
	Uncertainty measures Δv in negative direction (as in k –Δv) if Δu ≠ Δv:
		1	2			1	2
	1	0.035	0.024		1		0.01
	2	0.024	0.01		2	0.012

## Sheet: Fig. 2f,g
	Experimental Results:			total duration of inference:	15 mins.
					2022/05/11
	Inferred states:	FRET E:	σ(FRET E):	degenerate?
	1	0.268	0.0714	no	1	0.267	0.07
	2	0.7	0.106	no	2	0.694	0.117
	Kinetic rate model: row number = start state, column number = end state, in units of Hz.
		1	2			1	2
	1		2.71		1		2.74
	2	3.11			2	3.02
	Uncertainty measures Δu in positive direction (as in k +Δu):
		1	2			1	2
	1		0.321		1		0.366
	2	0.503			2	0.406
	Uncertainty measures Δv in negative direction (as in k –Δv) if Δu ≠ Δv:
		1	2			1	2
	1		0.32		1		0.313
	2	0.532			2	0.381

## Sheet: Fig. 3
	Level 2 Results:			total duration of inference:	~5 mins.
							New results: 2022/05/11
	Inferred states:	FRET E:	σ(FRET E):
	1	0.113	0.161				0.104	0.099
	2	0.509	0.094				0.53	0.076
	3	0.876	0.153				0.886	0.116
	Kinetic rate model: row number = start state, column number = end state, in units of Hz.
		1	2	3				1	2	3
	1	-0.584	0.299	0.27			1		0.257	0.37
	2	0.074	-0.446	0.342			2	0.042		0.373
	3	0.41	0.112	-0.546			3	0.409	0.097
	Uncertainty measures Δu in positive direction (as in k +Δu):
		1	2	3				1	2	3
	1	0.103	0.053	0.104			1		0.021	0.028
	2	0.081	0.146	0.119			2	0.009		0.027
	3	0.082	0.049	0.114			3	0.021	0.011
	Uncertainty measures Δv in negative direction (as in k –Δv) if Δu ≠ Δv:
		1	2	3				1	2	3
	1	0.189	0.038	0.041			1		0.02	0.027
	2	0.071	0.187	0.071			2	0.051		0.027
	3	0.135	0.062	0.058			3	0.02	0.011
