# Supplementary material for: A blind benchmark of analysis tools to infer kinetic rate constants from single-molecule FRET trajectories
Source: Nat Commun. 2022 Sep 14;13:5402. doi: 10.1038/s41467-022-33023-3 (PMC9474500; doi:10.1038/s41467-022-33023-3)
Supplement: Supplementary file 16 — Supplementary Data 14 [file 41467_2022_33023_MOESM16_ESM.xlsx]

## Sheet: CoverPage
	kinSoftChallenge2019:
	SUBMISSION FORM
	Participant(s) name(s):			George Hamilton, Hugo Sanabria
	Tool name:			Step Finding
	I am the developer of this tool (y/n):			Y
				errors calculated as standard errors for each parameter from dwell-time analysis
	Please, use the following sheets to submit your inferred rate model and uncertainty measures as described below.
	Please, summarize all necessary steps & specific parameters needed to reproduce your results (incl. computer hardware) in a separate text file.
	Inferred states: please, list mean FRET efficiency & standard deviations for each state.
	Please, specify degenerate states if there are any.
	Kinetic rate model: row number = start state, column number = end state, in units of Hz.
	k11	k12	k13	k14	...
	k21	k22	k23	k24
	k31	k32	k33	k34
	k41	k42	k43	k44
	...
	Where k34 represents the rate constant from state 3 to state 4.
	(Diagonal entries will be ignored.)
	Uncertainty measures corresponding to the rate model: k +Δu / –Δv as indicated.
	Please, specify what kind of uncertainty measures you provide: e.g. confidence intervals, credibility intervals, standard deviations, ...

## Sheet: Fig. 2c,d
	*
	Level 1 Results:			total duration of inference:
	Inferred states:	FRET E:	σ(FRET E):
	1	0.243	0.107
	2	0.72	0.113
	...
	Kinetic rate model: row number = start state, column number = end state, in units of Hz.
	-0.155	0.155
	0.224	-0.224
	Uncertainty measures Δu in positive direction (as in k +Δu):
	0.005	0.005
	0.007	0.007
	Uncertainty measures Δv in negative direction (as in k –Δv) if Δu ≠ Δv:

## Sheet: Fig. 2f,g
	*
	Level 1 Results:			total duration of inference:
	Inferred states:	FRET E:	σ(FRET E):
	1	0.271	0.029
	2	0.704	0.031
	...
	Kinetic rate model: row number = start state, column number = end state, in units of Hz.
		-2.34	2.34
		2.925	-2.925
	Uncertainty measures Δu in positive direction (as in k +Δu):
		0.053	0.053
		0.072	0.072
	Uncertainty measures Δv in negative direction (as in k –Δv) if Δu ≠ Δv:

## Sheet: Fig. 3
	*
	Level 2 Results:			total duration of inference:
	Inferred states:	FRET E:	σ(FRET E):
	1	0.103	0.119
	2	0.529	0.107
	3	0.894	0.121
	Kinetic rate model: row number = start state, column number = end state, in units of Hz.
	-0.7	0.342	0.358
	0.124	-0.512	0.388
	0.407	0.16	-0.567
	Uncertainty measures Δu in positive direction (as in k +Δu):
	0.017	0.012	0.013
	0.008	0.016	0.014
	0.012	0.007	0.014
	Uncertainty measures Δv in negative direction (as in k –Δv) if Δu ≠ Δv:

## Sheet: Fig. 4
	*
	Level 3 Results:			total duration of inference:
	Inferred states:	FRET E:	σ(FRET E):	degenerate?
	1	0.185	0.131	N
	2	0.726	0.127	N
	...
	Kinetic rate model: row number = start state, column number = end state, in units of Hz.
	-0.19	0.19
	0.327	-0.327
	Uncertainty measures Δu in positive direction (as in k +Δu):
	0.012	0.012
	0.027	0.027
	Uncertainty measures Δv in negative direction (as in k –Δv) if Δu ≠ Δv:

## Sheet: Suppl. Fig. 2b,c
	Level 1 Results:			total duration of inference:
	Inferred states:	FRET E:	σ(FRET E):
	1	0.265	0.03
	2	0.695	0.035
	...
	Kinetic rate model: row number = start state, column number = end state, in units of Hz.
		-2.783	2.783
		3.268	-3.268
	Uncertainty measures Δu in positive direction (as in k +Δu):
		0.062	0.062
		0.078	0.078
	Uncertainty measures Δv in negative direction (as in k –Δv) if Δu ≠ Δv:
