# Supplementary material for: A blind benchmark of analysis tools to infer kinetic rate constants from single-molecule FRET trajectories
Source: Nat Commun. 2022 Sep 14;13:5402. doi: 10.1038/s41467-022-33023-3 (PMC9474500; doi:10.1038/s41467-022-33023-3)
Supplement: Supplementary file 19 — Source Data [file 41467_2022_33023_MOESM19_ESM.zip]

Archive with 31 entries (31 files):
- Source Data/SuppFigure2/SourceData_SuppFig2E.csv
- Source Data/SuppFigure2/SourceData_SuppFig2D.csv
- Source Data/SuppFigure2/SourceData_SuppFig2BC_Results_round_3_set_1.xlsx
- Source Data/Figure3/SourceData_Fig3E.csv
- Source Data/SuppFigure1/SourceData_SuppFig1B.csv
- Source Data/SuppFigure4/see_SourceData_Fig5.txt
- Source Data/Figure3/SourceData_Fig3CD_Results_round_1_level_2.xlsx
- Source Data/SuppFigure1/SourceData_SuppFig1A.csv
- Source Data/SuppFigure5/SourceData_SuppFig5A.txt
- Source Data/SuppFigure5/SourceData_SuppFig5C.txt
- Source Data/SuppFigure5/SourceData_SuppFig5B.txt
- Source Data/Figure5/SourceData_Fig5I.txt
- Source Data/Figure4/SourceData_Fig4D.txt
- Source Data/Figure5/SourceData_Fig5F.txt
- Source Data/Figure4/SourceData_Fig4CE_Results_round_1_level_3.xlsx
- Source Data/Figure2/SourceData_Fig2FG_Results_round_3_set_2.xlsx
- Source Data/Figure2/SourceData_Fig2CD_Results_round_1_level_1.xlsx
- Source Data/Figure5/SourceData_Fig5H_Results_round_2_set_3.xlsx
- Source Data/Figure5/SourceData_Fig5C.txt
- Source Data/Figure5/SourceData_Fig5E_Results_round_2_set_2.xlsx
- Source Data/SuppFigure3/SourceData_SuppFig3C_highFRET.csv
- Source Data/SuppFigure3/SourceData_SuppFig3B_highFRET.csv
- Source Data/SuppFigure6/SourceData_SuppFig6C.txt
- Source Data/SuppFigure3/SourceData_SuppFig3C_lowFRET.csv
- Source Data/Figure5/SourceData_Fig5B_Results_round_2_set_1.xlsx
- Source Data/SuppFigure6/SourceData_SuppFig6A.txt
- Source Data/SuppFigure3/SourceData_SuppFig3B_lowFRET.csv
- Source Data/SuppFigure6/SourceData_SuppFig6B.txt
- Source Data/SuppFigure3/SourceData_SuppFig3A_lowFRET.csv
- Source Data/SuppFigure3/SourceData_SuppFig3B_midFRET.csv
- Source Data/SuppFigure3/SourceData_SuppFig3A_highFRET.csv
