# Supplementary material for: A blind benchmark of analysis tools to infer kinetic rate constants from single-molecule FRET trajectories
Source: Nat Commun. 2022 Sep 14;13:5402. doi: 10.1038/s41467-022-33023-3 (PMC9474500; doi:10.1038/s41467-022-33023-3)
Supplement: Supplementary file 19 — Source Data [file 41467_2022_33023_MOESM19_ESM.zip › Source Data/SuppFigure2/SourceData_SuppFig2E.csv]

1	0.9965635738831614	1.09717868338558
2	1.04	1.033333333333333
3	2.254612546125462	2.401929260450161
4	NaN	NaN
5	1.552940252395664	1.547213508027312
6	1.531161573419925	1.528251978442862
7	1.011363636363636	1.068062827225131
8	NaN	NaN
9	NaN	NaN
10	1.189316239316239	1.117264957264957
11	0.6465256797583082	0.5725190839694656
12	1.060377358490566	0.9787878787878789
13	1.138838143953233	1.150045468323734
14	NaN	NaN
