# Supplementary material for: A blind benchmark of analysis tools to infer kinetic rate constants from single-molecule FRET trajectories
Source: Nat Commun. 2022 Sep 14;13:5402. doi: 10.1038/s41467-022-33023-3 (PMC9474500; doi:10.1038/s41467-022-33023-3)
Supplement: Supplementary file 19 — Source Data [file 41467_2022_33023_MOESM19_ESM.zip › Source Data/SuppFigure2/SourceData_SuppFig2D.csv]

1	1.206896551724138	0.03448526990732481
2	1.192307692307692	0.05985185894717133
3	1.222585924713584	0.2050595206886058
4	NaN	NaN
5	1.211637535495712	0.04811701015008592
6	1.202768410416236	0.04799218919396272
7	0.5730337078651685	0.0143046551897345
8	NaN	NaN
9	NaN	NaN
10	1.174272367948257	1.398193165740784
11	0.7009345794392523	0.01980627039568424
12	1.149466192170818	0.3964340775551547
13	1.217196021815849	0.005950014407188295
14	NaN	NaN
