# Supplementary material for: A blind benchmark of analysis tools to infer kinetic rate constants from single-molecule FRET trajectories
Source: Nat Commun. 2022 Sep 14;13:5402. doi: 10.1038/s41467-022-33023-3 (PMC9474500; doi:10.1038/s41467-022-33023-3)
Supplement: Supplementary file 19 — Source Data [file 41467_2022_33023_MOESM19_ESM.zip › Source Data/Figure3/SourceData_Fig3E.csv]

1	-0.2675953138850435	1.072281783878908
2	-2.757126522946472	0.996285022971496
3	-2.512690345954027	5.811316975131713
4	-1.169393884423397	0.2515124063294791
5	-1.135859361339663	0.4428124231412351
6	-1.231869696177443	0.3835487455367652
7	-1.619612740315827	0.1252905761880458
8	-1.519080416968076	NaN
9	-2.164758776086642	NaN
10	-1.900360695847015	0.2273888650040456
11	-1.221480881436397	0.1227768001569748
12	-2.408693097069926	0.5923750069956489
13	-2.370157996558912	0.812089835932185
14	-3.139511899115762	1.916021884577127
