# Supplementary material for: A blind benchmark of analysis tools to infer kinetic rate constants from single-molecule FRET trajectories
Source: Nat Commun. 2022 Sep 14;13:5402. doi: 10.1038/s41467-022-33023-3 (PMC9474500; doi:10.1038/s41467-022-33023-3)
Supplement: Supplementary file 19 — Source Data [file 41467_2022_33023_MOESM19_ESM.zip › Source Data/SuppFigure1/SourceData_SuppFig1B.csv]

1	1.096219931271478	0.05099010409295701
2	1.2	0.06248199740725323
3	1.14760147601476	0.234277448009777
4	0.8359621451104101	0.1032648882187197
5	1.216122203188235	0.05538231644609388
6	1.205058326591632	0.05489250241962153
7	0.5426136363636364	0.02031925232266434
8	1.240253248917028	NaN
9	1.362514602803738	NaN
10	1.25	1.482714786684031
11	0.7915407854984895	0.005657011773670661
12	1.245283018867924	0.1887296560074374
13	1.205334307636098	0.01877199918980826
14	1.004	0.02165997008308184
