# Supplementary material for: A blind benchmark of analysis tools to infer kinetic rate constants from single-molecule FRET trajectories
Source: Nat Commun. 2022 Sep 14;13:5402. doi: 10.1038/s41467-022-33023-3 (PMC9474500; doi:10.1038/s41467-022-33023-3)
Supplement: Supplementary file 19 — Source Data [file 41467_2022_33023_MOESM19_ESM.zip › Source Data/SuppFigure1/SourceData_SuppFig1A.csv]

1	1.503448275862069	0.07083967863559636
2	1.476323119777159	0.01617473694061419
3	1.531468531468532	0.3375588110035088
4	1.482014388489209	0.09102047257663172
5	1.482856079252007	0.1287627985695791
6	1.485507246376811	0.1287504720353791
7	1.492957746478873	0.02530873767088762
8	1.568493150684932	NaN
9	1.518796992481203	NaN
10	1.445161290322581	0.1835417841534912
11	1.513204853675946	0.01546220626937153
12	1.450331125827815	0.07396036852080161
13	1.474820143884892	0.07947820597049012
14	1.333333333333333	0.08009258467517655
