# Supplementary material for: A blind benchmark of analysis tools to infer kinetic rate constants from single-molecule FRET trajectories
Source: Nat Commun. 2022 Sep 14;13:5402. doi: 10.1038/s41467-022-33023-3 (PMC9474500; doi:10.1038/s41467-022-33023-3)
Supplement: Supplementary file 19 — Source Data [file 41467_2022_33023_MOESM19_ESM.zip › Source Data/SuppFigure5/SourceData_SuppFig5A.txt]

postFRET, low FRET
0.000000	0.000000
0.090000	0.012594
0.180000	0.022919
0.270000	0.033682
0.360000	0.044300
0.450000	0.055063
0.540000	0.066340
0.630000	0.076518
0.720000	0.087501
0.810000	0.098228
0.900000	0.107967
0.990000	0.117339
1.080000	0.127590
1.170000	0.137146
1.260000	0.146518
1.350000	0.155744
1.440000	0.164861
1.530000	0.174196
1.620000	0.183166
1.710000	0.191733
1.800000	0.200959
1.890000	0.210332
1.980000	0.219521
2.070000	0.228271
2.160000	0.237241
2.250000	0.245259
2.340000	0.253167
2.430000	0.261880
2.520000	0.269679
2.610000	0.277147
2.700000	0.285531
2.790000	0.293439
2.880000	0.301018
2.970000	0.308230
3.060000	0.316028
3.150000	0.324119
3.240000	0.331332
3.330000	0.338398
3.420000	0.344915
3.510000	0.353079
3.600000	0.360108
3.690000	0.367394
3.780000	0.374350
3.870000	0.381965
3.960000	0.388995
4.050000	0.395914
4.140000	0.403163
4.230000	0.409753
4.320000	0.416343
4.410000	0.423556
4.500000	0.430841
4.590000	0.437468
4.680000	0.444168
4.770000	0.451124
4.860000	0.457055
4.950000	0.463023
5.040000	0.469210
5.130000	0.474848
5.220000	0.480889
5.310000	0.485941
5.400000	0.491726
5.490000	0.497730
5.580000	0.503734
5.670000	0.508897
5.760000	0.514791
5.850000	0.520392
5.940000	0.525555
6.030000	0.531120
6.120000	0.535403
6.210000	0.541114
6.300000	0.545581
6.390000	0.550707
6.480000	0.556052
6.570000	0.560701
6.660000	0.565607
6.750000	0.570660
6.840000	0.576042
6.930000	0.580288
7.020000	0.585487
7.110000	0.589734
7.200000	0.594237
7.290000	0.598704
7.380000	0.603171
7.470000	0.607198
7.560000	0.611884
7.650000	0.616424
7.740000	0.620707
7.830000	0.625320
7.920000	0.629640
8.010000	0.633045
8.100000	0.637073
8.190000	0.641356
8.280000	0.645713
8.370000	0.649923
8.460000	0.653291
8.550000	0.657245
8.640000	0.660760
8.730000	0.664018
8.820000	0.668082
8.910000	0.671451
9.000000	0.675075
9.090000	0.678663
9.180000	0.682104
9.270000	0.685473
9.360000	0.688951
9.450000	0.692282
9.540000	0.695724
9.630000	0.699019
9.720000	0.702863
9.810000	0.706671
9.900000	0.709856
9.990000	0.713151
10.080000	0.716263
10.170000	0.719375
10.260000	0.723182
10.350000	0.726075
10.440000	0.729333
10.530000	0.732372
10.620000	0.735301
10.710000	0.738156
10.800000	0.740865
10.890000	0.743538
10.980000	0.746247
11.070000	0.749213
11.160000	0.752105
11.250000	0.755034
11.340000	0.757743
11.430000	0.760636
11.520000	0.763235
11.610000	0.766310
11.700000	0.769020
11.790000	0.772315
11.880000	0.774768
11.970000	0.777257
12.060000	0.779637
12.150000	0.781980
12.240000	0.784506
12.330000	0.786703
12.420000	0.788973
12.510000	0.791535
12.600000	0.793769
12.690000	0.796258
12.780000	0.798638
12.870000	0.801201
12.960000	0.803544
13.050000	0.805448
13.140000	0.807352
13.230000	0.809365
13.320000	0.811306
13.410000	0.813319
13.500000	0.815260
13.590000	0.817310
13.680000	0.819506
13.770000	0.821996
13.860000	0.823827
13.950000	0.825584
14.040000	0.827598
14.130000	0.829355
14.220000	0.831552
14.310000	0.833675
14.400000	0.835798
14.490000	0.837409
14.580000	0.839094
14.670000	0.840814
14.760000	0.842352
14.850000	0.844219
14.940000	0.846123
15.030000	0.847624
15.120000	0.849418
15.210000	0.851139
15.300000	0.852713
15.390000	0.854727
15.480000	0.856630
15.570000	0.858717
15.660000	0.860548
15.750000	0.862085
15.840000	0.863586
15.930000	0.865161
16.020000	0.866479
16.110000	0.867943
16.200000	0.869993
16.290000	0.871055
16.380000	0.872080
16.470000	0.873691
16.560000	0.874863
16.650000	0.876437
16.740000	0.877975
16.830000	0.879403
16.920000	0.881196
17.010000	0.882624
17.100000	0.883723
17.190000	0.885187
17.280000	0.886688
17.370000	0.888006
17.460000	0.889324
17.550000	0.890935
17.640000	0.891960
17.730000	0.892656
17.820000	0.894010
17.910000	0.895109
18.000000	0.896354
18.090000	0.897488
18.180000	0.898660
18.270000	0.899905
18.360000	0.900930
18.450000	0.902394
18.540000	0.903859
18.630000	0.904774
18.720000	0.905763
18.810000	0.906934
18.900000	0.907996
18.990000	0.908655
19.080000	0.909826
19.170000	0.911181
19.260000	0.911987
19.350000	0.912902
19.440000	0.913707
19.530000	0.914586
19.620000	0.915574
19.710000	0.916709
19.800000	0.917515
19.890000	0.918430
19.980000	0.919712
20.070000	0.920407
postFRET, mid FRET
0.000000	0.000000
0.090000	0.005263
0.180000	0.017544
0.270000	0.022807
0.360000	0.029825
0.450000	0.033333
0.540000	0.040351
0.630000	0.050877
0.720000	0.066667
0.810000	0.075439
0.900000	0.084211
0.990000	0.096491
1.080000	0.112281
1.170000	0.128070
1.260000	0.140351
1.350000	0.145614
1.440000	0.149123
1.530000	0.159649
1.620000	0.164912
1.710000	0.173684
1.800000	0.182456
1.890000	0.187719
1.980000	0.187719
2.070000	0.201754
2.160000	0.207018
2.250000	0.212281
2.340000	0.212281
2.430000	0.214035
2.520000	0.219298
2.610000	0.231579
2.700000	0.236842
2.790000	0.249123
2.880000	0.256140
2.970000	0.266667
3.060000	0.273684
3.150000	0.275439
3.240000	0.282456
3.330000	0.291228
3.420000	0.294737
3.510000	0.298246
3.600000	0.298246
3.690000	0.300000
3.780000	0.303509
3.870000	0.307018
3.960000	0.312281
4.050000	0.315789
4.140000	0.322807
4.230000	0.331579
4.320000	0.338596
4.410000	0.340351
4.500000	0.345614
4.590000	0.350877
4.680000	0.361404
4.770000	0.368421
4.860000	0.378947
4.950000	0.384211
5.040000	0.387719
5.130000	0.387719
5.220000	0.392982
5.310000	0.398246
5.400000	0.401754
5.490000	0.408772
5.580000	0.408772
5.670000	0.421053
5.760000	0.429825
5.850000	0.436842
5.940000	0.438596
6.030000	0.440351
6.120000	0.443860
6.210000	0.447368
6.300000	0.454386
6.390000	0.461404
6.480000	0.463158
6.570000	0.464912
6.660000	0.470175
6.750000	0.477193
6.840000	0.482456
6.930000	0.491228
7.020000	0.491228
7.110000	0.494737
7.200000	0.498246
7.290000	0.501754
7.380000	0.510526
7.470000	0.514035
7.560000	0.515789
7.650000	0.524561
7.740000	0.528070
7.830000	0.529825
7.920000	0.529825
8.010000	0.531579
8.100000	0.535088
8.190000	0.536842
8.280000	0.543860
8.370000	0.545614
8.460000	0.545614
8.550000	0.550877
8.640000	0.550877
8.730000	0.563158
8.820000	0.564912
8.910000	0.570175
9.000000	0.575439
9.090000	0.577193
9.180000	0.584211
9.270000	0.592982
9.360000	0.596491
9.450000	0.601754
9.540000	0.605263
9.630000	0.614035
9.720000	0.614035
9.810000	0.619298
9.900000	0.624561
9.990000	0.626316
10.080000	0.626316
10.170000	0.628070
10.260000	0.631579
10.350000	0.638596
10.440000	0.642105
10.530000	0.643860
10.620000	0.645614
10.710000	0.652632
10.800000	0.654386
10.890000	0.657895
10.980000	0.663158
11.070000	0.670175
11.160000	0.671930
11.250000	0.677193
11.340000	0.680702
11.430000	0.680702
11.520000	0.682456
11.610000	0.682456
11.700000	0.687719
11.790000	0.689474
11.880000	0.691228
11.970000	0.691228
12.060000	0.691228
12.150000	0.694737
12.240000	0.694737
12.330000	0.700000
12.420000	0.705263
12.510000	0.705263
12.600000	0.705263
12.690000	0.707018
12.780000	0.708772
12.870000	0.714035
12.960000	0.719298
13.050000	0.722807
13.140000	0.722807
13.230000	0.724561
13.320000	0.726316
13.410000	0.726316
13.500000	0.728070
13.590000	0.731579
13.680000	0.733333
13.770000	0.733333
13.860000	0.735088
13.950000	0.740351
14.040000	0.742105
14.130000	0.743860
14.220000	0.743860
14.310000	0.749123
14.400000	0.752632
14.490000	0.752632
14.580000	0.756140
14.670000	0.759649
14.760000	0.759649
14.850000	0.759649
14.940000	0.759649
15.030000	0.759649
15.120000	0.759649
15.210000	0.764912
15.300000	0.766667
15.390000	0.768421
15.480000	0.771930
15.570000	0.773684
15.660000	0.775439
15.750000	0.778947
15.840000	0.782456
15.930000	0.784211
16.020000	0.784211
16.110000	0.785965
16.200000	0.787719
16.290000	0.787719
16.380000	0.789474
16.470000	0.792982
16.560000	0.792982
16.650000	0.794737
16.740000	0.798246
16.830000	0.798246
16.920000	0.800000
17.010000	0.801754
17.100000	0.805263
17.190000	0.805263
17.280000	0.807018
17.370000	0.808772
17.460000	0.810526
17.550000	0.814035
17.640000	0.817544
17.730000	0.817544
17.820000	0.817544
17.910000	0.817544
18.000000	0.817544
18.090000	0.817544
18.180000	0.822807
18.270000	0.822807
18.360000	0.822807
18.450000	0.822807
18.540000	0.822807
18.630000	0.824561
18.720000	0.824561
18.810000	0.826316
18.900000	0.826316
18.990000	0.831579
19.080000	0.833333
19.170000	0.833333
19.260000	0.835088
19.350000	0.836842
19.440000	0.836842
19.530000	0.838596
19.620000	0.838596
19.710000	0.840351
19.800000	0.842105
19.890000	0.842105
19.980000	0.843860
20.070000	0.843860
postFRET, high FRET
0.000000	0.000000
0.090000	0.010011
0.180000	0.019677
0.270000	0.029170
0.360000	0.038180
0.450000	0.046672
0.540000	0.055682
0.630000	0.065866
0.720000	0.074841
0.810000	0.084300
0.900000	0.094518
0.990000	0.104287
1.080000	0.113263
1.170000	0.122273
1.260000	0.131179
1.350000	0.138670
1.440000	0.146748
1.530000	0.156241
1.620000	0.165424
1.710000	0.173847
1.800000	0.182132
1.890000	0.190659
1.980000	0.198426
2.070000	0.206987
2.160000	0.215065
2.250000	0.223661
2.340000	0.232567
2.430000	0.239747
2.520000	0.247894
2.610000	0.255696
2.700000	0.263152
2.790000	0.270402
2.880000	0.277617
2.970000	0.284970
3.060000	0.293255
3.150000	0.300608
3.240000	0.307719
3.330000	0.314554
3.420000	0.321078
3.510000	0.327534
3.600000	0.334749
3.690000	0.341135
3.780000	0.348108
3.870000	0.354322
3.960000	0.360467
4.050000	0.367198
4.140000	0.373412
4.230000	0.379522
4.320000	0.386392
4.410000	0.392226
4.500000	0.398371
4.590000	0.404688
4.680000	0.410764
4.770000	0.415804
4.860000	0.421845
4.950000	0.427851
5.040000	0.434134
5.130000	0.440037
5.220000	0.445353
5.310000	0.450739
5.400000	0.456262
5.490000	0.461854
5.580000	0.467309
5.670000	0.472349
5.760000	0.477423
5.850000	0.482671
5.940000	0.488090
6.030000	0.493752
6.120000	0.498999
6.210000	0.503832
6.300000	0.508354
6.390000	0.513774
6.480000	0.518814
6.570000	0.524406
6.660000	0.529274
6.750000	0.533727
6.840000	0.537800
6.930000	0.542875
7.020000	0.547984
7.110000	0.553162
7.200000	0.557546
7.290000	0.562034
7.380000	0.566729
7.470000	0.571493
7.560000	0.576222
7.650000	0.580468
7.740000	0.584162
7.830000	0.588960
7.920000	0.593379
8.010000	0.597867
8.100000	0.602251
8.190000	0.606186
8.280000	0.609604
8.370000	0.613194
8.460000	0.617129
8.550000	0.621444
8.640000	0.625967
8.730000	0.629626
8.820000	0.633216
8.910000	0.637220
9.000000	0.640707
9.090000	0.644401
9.180000	0.647784
9.270000	0.651063
9.360000	0.655413
9.450000	0.659038
9.540000	0.662697
9.630000	0.665769
9.720000	0.669601
9.810000	0.672604
9.900000	0.675711
9.990000	0.679129
10.080000	0.682236
10.170000	0.685308
10.260000	0.688277
10.350000	0.691660
10.440000	0.694732
10.530000	0.698391
10.620000	0.701326
10.710000	0.704467
10.800000	0.706849
10.890000	0.709403
10.980000	0.713028
11.070000	0.715859
11.160000	0.718586
11.250000	0.722038
11.340000	0.725041
11.430000	0.728252
11.520000	0.731255
11.610000	0.733879
11.700000	0.736226
11.790000	0.738781
11.880000	0.741680
11.970000	0.744131
12.060000	0.746651
12.150000	0.749102
12.240000	0.752106
12.330000	0.754384
12.420000	0.756559
12.510000	0.759217
12.600000	0.762117
12.690000	0.764982
12.780000	0.767433
12.870000	0.769884
12.960000	0.772059
13.050000	0.774579
13.140000	0.776443
13.230000	0.779308
13.320000	0.781828
13.410000	0.784521
13.500000	0.786385
13.590000	0.788767
13.680000	0.790769
13.770000	0.792668
13.860000	0.794566
13.950000	0.796810
14.040000	0.799123
14.130000	0.801091
14.220000	0.802990
14.310000	0.804854
14.400000	0.806994
14.490000	0.808582
14.580000	0.810515
14.670000	0.811999
14.760000	0.813795
14.850000	0.815866
14.940000	0.817764
15.030000	0.819456
15.120000	0.821424
15.210000	0.823219
15.300000	0.825566
15.390000	0.827568
15.480000	0.829605
15.570000	0.831089
15.660000	0.833368
15.750000	0.834749
15.840000	0.836647
15.930000	0.838270
16.020000	0.840168
16.110000	0.841929
16.200000	0.843448
16.290000	0.845105
16.380000	0.846796
16.470000	0.848592
16.560000	0.850318
16.650000	0.851940
16.740000	0.853148
16.830000	0.854253
16.920000	0.855806
17.010000	0.856911
17.100000	0.858223
17.190000	0.859880
17.280000	0.861226
17.370000	0.862607
17.460000	0.864299
17.550000	0.865990
17.640000	0.867233
17.730000	0.868545
17.820000	0.869960
17.910000	0.871479
18.000000	0.872756
18.090000	0.873826
18.180000	0.875000
18.270000	0.876553
18.360000	0.877624
18.450000	0.878832
18.540000	0.880075
18.630000	0.881041
18.720000	0.882318
18.810000	0.883872
18.900000	0.884907
18.990000	0.885909
19.080000	0.887013
19.170000	0.888118
19.260000	0.889223
19.350000	0.890189
19.440000	0.891397
19.530000	0.892502
19.620000	0.893365
19.710000	0.894711
19.800000	0.895885
19.890000	0.896852
19.980000	0.897784
20.070000	0.898612
Step finding, low FRET
0.000000	0.000000
0.090000	0.043365
0.180000	0.085030
0.270000	0.125280
0.360000	0.163821
0.450000	0.201147
0.540000	0.237606
0.630000	0.270648
0.720000	0.301872
0.810000	0.331662
0.900000	0.360118
0.990000	0.388400
1.080000	0.415550
1.170000	0.441704
1.260000	0.466305
1.350000	0.489609
1.440000	0.512456
1.530000	0.534033
1.620000	0.554286
1.710000	0.574264
1.800000	0.592270
1.890000	0.610376
1.980000	0.627961
2.070000	0.643728
2.160000	0.658883
2.250000	0.673810
2.340000	0.688509
2.430000	0.701554
2.520000	0.714608
2.610000	0.726831
2.700000	0.738433
2.790000	0.750135
2.880000	0.761462
2.970000	0.772096
3.060000	0.781441
3.150000	0.790996
3.240000	0.800269
3.330000	0.808609
3.420000	0.817022
3.510000	0.825509
3.600000	0.833402
3.690000	0.841011
3.780000	0.848146
3.870000	0.854413
3.960000	0.860743
4.050000	0.866809
4.140000	0.872975
4.230000	0.878886
4.320000	0.884495
4.410000	0.889675
4.500000	0.894388
4.590000	0.899321
4.680000	0.903871
4.770000	0.907890
4.860000	0.911983
4.950000	0.915774
5.040000	0.919382
5.130000	0.922863
5.220000	0.926334
5.310000	0.929650
5.400000	0.932856
5.490000	0.935798
5.580000	0.938584
5.670000	0.941370
5.760000	0.943718
5.850000	0.946048
5.940000	0.948468
6.030000	0.950542
6.120000	0.952707
6.210000	0.954525
6.300000	0.956644
6.390000	0.958472
6.480000	0.960098
6.570000	0.961870
6.660000	0.963487
6.750000	0.965131
6.840000	0.966593
6.930000	0.968009
7.020000	0.969461
7.110000	0.971005
7.200000	0.972211
7.290000	0.973371
7.380000	0.974495
7.470000	0.975582
7.560000	0.976733
7.650000	0.977783
7.740000	0.978825
7.830000	0.979756
7.920000	0.980679
8.010000	0.981583
8.100000	0.982351
8.190000	0.983091
8.280000	0.983712
8.370000	0.984498
8.460000	0.985183
8.550000	0.985840
8.640000	0.986325
8.730000	0.986891
8.820000	0.987311
8.910000	0.987713
9.000000	0.988353
9.090000	0.988782
9.180000	0.989248
9.270000	0.989714
9.360000	0.990079
9.450000	0.990536
9.540000	0.990956
9.630000	0.991358
9.720000	0.991742
9.810000	0.992062
9.900000	0.992317
9.990000	0.992747
10.080000	0.993066
10.170000	0.993313
10.260000	0.993578
10.350000	0.993843
10.440000	0.994144
10.530000	0.994364
10.620000	0.994619
10.710000	0.994820
10.800000	0.995040
10.890000	0.995204
10.980000	0.995487
11.070000	0.995706
11.160000	0.995898
11.250000	0.996108
11.340000	0.996200
11.430000	0.996437
11.520000	0.996547
11.610000	0.996711
11.700000	0.996794
11.790000	0.996931
11.880000	0.997104
11.970000	0.997186
12.060000	0.997333
12.150000	0.997424
12.240000	0.997579
12.330000	0.997680
12.420000	0.997798
12.510000	0.997899
12.600000	0.997954
12.690000	0.997999
12.780000	0.998091
12.870000	0.998127
12.960000	0.998228
13.050000	0.998319
13.140000	0.998374
13.230000	0.998447
13.320000	0.998502
13.410000	0.998529
13.500000	0.998621
13.590000	0.998675
13.680000	0.998712
13.770000	0.998758
13.860000	0.998794
13.950000	0.998849
14.040000	0.998913
14.130000	0.998977
14.220000	0.999004
14.310000	0.999013
14.400000	0.999059
14.490000	0.999114
14.580000	0.999123
14.670000	0.999196
14.760000	0.999233
14.850000	0.999251
14.940000	0.999278
15.030000	0.999324
15.120000	0.999351
15.210000	0.999370
15.300000	0.999397
15.390000	0.999397
15.480000	0.999406
15.570000	0.999424
15.660000	0.999452
15.750000	0.999470
15.840000	0.999516
15.930000	0.999516
16.020000	0.999525
16.110000	0.999552
16.200000	0.999580
16.290000	0.999589
16.380000	0.999607
16.470000	0.999607
16.560000	0.999616
16.650000	0.999625
16.740000	0.999653
16.830000	0.999662
16.920000	0.999689
17.010000	0.999717
17.100000	0.999726
17.190000	0.999726
17.280000	0.999753
17.370000	0.999762
17.460000	0.999772
17.550000	0.999781
17.640000	0.999799
17.730000	0.999808
17.820000	0.999817
17.910000	0.999826
18.000000	0.999836
18.090000	0.999836
18.180000	0.999836
18.270000	0.999836
18.360000	0.999845
18.450000	0.999854
18.540000	0.999863
18.630000	0.999872
18.720000	0.999881
18.810000	0.999890
18.900000	0.999918
18.990000	0.999918
19.080000	0.999918
19.170000	0.999927
19.260000	0.999936
19.350000	0.999936
19.440000	0.999945
19.530000	0.999954
19.620000	0.999954
19.710000	0.999954
19.800000	0.999954
19.890000	0.999954
19.980000	0.999954
20.070000	0.999954
Step finding, mid FRET
0.000000	0.000000
0.090000	0.076513
0.180000	0.145823
0.270000	0.211511
0.360000	0.271112
0.450000	0.325522
0.540000	0.376176
0.630000	0.424499
0.720000	0.467961
0.810000	0.507976
0.900000	0.544577
0.990000	0.579227
1.080000	0.611183
1.170000	0.640550
1.260000	0.668524
1.350000	0.694032
1.440000	0.716454
1.530000	0.737711
1.620000	0.757192
1.710000	0.775683
1.800000	0.791956
1.890000	0.808053
1.980000	0.822695
2.070000	0.835954
2.160000	0.848027
2.250000	0.859409
2.340000	0.870336
2.430000	0.880366
2.520000	0.889167
2.610000	0.897691
2.700000	0.904883
2.790000	0.911734
2.880000	0.918462
2.970000	0.924550
3.060000	0.930287
3.150000	0.935746
3.240000	0.940265
3.330000	0.944579
3.420000	0.948531
3.510000	0.952658
3.600000	0.956249
3.690000	0.959293
3.780000	0.962595
3.870000	0.965701
3.960000	0.968219
4.050000	0.970406
4.140000	0.972666
4.230000	0.974957
4.320000	0.976742
4.410000	0.978609
4.500000	0.980395
4.590000	0.981767
4.680000	0.983088
4.770000	0.984398
4.860000	0.985461
4.950000	0.986596
5.040000	0.987680
5.130000	0.988402
5.220000	0.989062
5.310000	0.989888
5.400000	0.990816
5.490000	0.991528
5.580000	0.992168
5.670000	0.992767
5.760000	0.993200
5.850000	0.993737
5.940000	0.994283
6.030000	0.994717
6.120000	0.995026
6.210000	0.995357
6.300000	0.995811
6.390000	0.996141
6.480000	0.996492
6.570000	0.996729
6.660000	0.997090
6.750000	0.997379
6.840000	0.997513
6.930000	0.997761
7.020000	0.997978
7.110000	0.998132
7.200000	0.998256
7.290000	0.998380
7.380000	0.998483
7.470000	0.998628
7.560000	0.998772
7.650000	0.998865
7.740000	0.998968
7.830000	0.999020
7.920000	0.999071
8.010000	0.999133
8.100000	0.999164
8.190000	0.999226
8.280000	0.999267
8.370000	0.999309
8.460000	0.999391
8.550000	0.999422
8.640000	0.999443
8.730000	0.999525
8.820000	0.999587
8.910000	0.999587
9.000000	0.999598
9.090000	0.999639
9.180000	0.999649
9.270000	0.999670
9.360000	0.999670
9.450000	0.999680
9.540000	0.999701
9.630000	0.999711
9.720000	0.999721
9.810000	0.999742
9.900000	0.999742
9.990000	0.999773
10.080000	0.999794
10.170000	0.999804
10.260000	0.999814
10.350000	0.999835
10.440000	0.999845
10.530000	0.999856
10.620000	0.999866
10.710000	0.999876
10.800000	0.999876
10.890000	0.999897
10.980000	0.999897
11.070000	0.999917
11.160000	0.999917
11.250000	0.999917
11.340000	0.999917
11.430000	0.999917
11.520000	0.999917
11.610000	0.999917
11.700000	0.999917
11.790000	0.999917
11.880000	0.999917
11.970000	0.999917
12.060000	0.999917
12.150000	0.999917
12.240000	0.999938
12.330000	0.999938
12.420000	0.999948
12.510000	0.999969
12.600000	0.999969
12.690000	0.999979
12.780000	0.999979
12.870000	0.999979
12.960000	0.999990
13.050000	1.000000
13.140000	1.000000
13.230000	1.000000
13.320000	1.000000
13.410000	1.000000
13.500000	1.000000
13.590000	1.000000
13.680000	1.000000
13.770000	1.000000
13.860000	1.000000
13.950000	1.000000
14.040000	1.000000
14.130000	1.000000
14.220000	1.000000
14.310000	1.000000
14.400000	1.000000
14.490000	1.000000
14.580000	1.000000
14.670000	1.000000
14.760000	1.000000
14.850000	1.000000
14.940000	1.000000
15.030000	1.000000
15.120000	1.000000
15.210000	1.000000
15.300000	1.000000
15.390000	1.000000
15.480000	1.000000
15.570000	1.000000
15.660000	1.000000
15.750000	1.000000
15.840000	1.000000
15.930000	1.000000
16.020000	1.000000
16.110000	1.000000
16.200000	1.000000
16.290000	1.000000
16.380000	1.000000
16.470000	1.000000
16.560000	1.000000
16.650000	1.000000
16.740000	1.000000
16.830000	1.000000
16.920000	1.000000
17.010000	1.000000
17.100000	1.000000
17.190000	1.000000
17.280000	1.000000
17.370000	1.000000
17.460000	1.000000
17.550000	1.000000
17.640000	1.000000
17.730000	1.000000
17.820000	1.000000
17.910000	1.000000
18.000000	1.000000
18.090000	1.000000
18.180000	1.000000
18.270000	1.000000
18.360000	1.000000
18.450000	1.000000
18.540000	1.000000
18.630000	1.000000
18.720000	1.000000
18.810000	1.000000
18.900000	1.000000
18.990000	1.000000
19.080000	1.000000
19.170000	1.000000
19.260000	1.000000
19.350000	1.000000
19.440000	1.000000
19.530000	1.000000
19.620000	1.000000
19.710000	1.000000
19.800000	1.000000
19.890000	1.000000
19.980000	1.000000
20.070000	1.000000
Step finding, high FRET
0.000000	0.000000
0.090000	0.042158
0.180000	0.081592
0.270000	0.120054
0.360000	0.155474
0.450000	0.189589
0.540000	0.221704
0.630000	0.253254
0.720000	0.283890
0.810000	0.312339
0.900000	0.339671
0.990000	0.366511
1.080000	0.392902
1.170000	0.417727
1.260000	0.441538
1.350000	0.464726
1.440000	0.486392
1.530000	0.506884
1.620000	0.527506
1.710000	0.546955
1.800000	0.566158
1.890000	0.583476
1.980000	0.600041
2.070000	0.615808
2.160000	0.631663
2.250000	0.646793
2.340000	0.661140
2.430000	0.674575
2.520000	0.687908
2.610000	0.701270
2.700000	0.713689
2.790000	0.725776
2.880000	0.736935
2.970000	0.748210
3.060000	0.758688
3.150000	0.769297
3.240000	0.779296
3.330000	0.788586
3.420000	0.797673
3.510000	0.805919
3.600000	0.813759
3.690000	0.821324
3.780000	0.828367
3.870000	0.835744
3.960000	0.842570
4.050000	0.849439
4.140000	0.856337
4.230000	0.862047
4.320000	0.867511
4.410000	0.873511
4.500000	0.878772
4.590000	0.883569
4.680000	0.888279
4.770000	0.892713
4.860000	0.897220
4.950000	0.901467
5.040000	0.905336
5.130000	0.909481
5.220000	0.913379
5.310000	0.916857
5.400000	0.920423
5.490000	0.923480
5.580000	0.927104
5.670000	0.929988
5.760000	0.933031
5.850000	0.935929
5.940000	0.938567
6.030000	0.941031
6.120000	0.943451
6.210000	0.945625
6.300000	0.948002
6.390000	0.950146
6.480000	0.952248
6.570000	0.954204
6.660000	0.955900
6.750000	0.957639
6.840000	0.959407
6.930000	0.961045
7.020000	0.963016
7.110000	0.964668
7.200000	0.965900
7.290000	0.967407
7.380000	0.968784
7.470000	0.970160
7.560000	0.971320
7.650000	0.972552
7.740000	0.973595
7.830000	0.974856
7.920000	0.975957
8.010000	0.977044
8.100000	0.977972
8.190000	0.978972
8.280000	0.979928
8.370000	0.980827
8.460000	0.981638
8.550000	0.982537
8.640000	0.983290
8.730000	0.984044
8.820000	0.984812
8.910000	0.985508
9.000000	0.986131
9.090000	0.986667
9.180000	0.987189
9.270000	0.987638
9.360000	0.988058
9.450000	0.988624
9.540000	0.989218
9.630000	0.989696
9.720000	0.990174
9.810000	0.990652
9.900000	0.991131
9.990000	0.991580
10.080000	0.991971
10.170000	0.992319
10.260000	0.992696
10.350000	0.993073
10.440000	0.993348
10.530000	0.993609
10.620000	0.993942
10.710000	0.994160
10.800000	0.994478
10.890000	0.994754
10.980000	0.994942
11.070000	0.995102
11.160000	0.995304
11.250000	0.995580
11.340000	0.995739
11.430000	0.995899
11.520000	0.996087
11.610000	0.996232
11.700000	0.996377
11.790000	0.996565
11.880000	0.996696
11.970000	0.996855
12.060000	0.997044
12.150000	0.997116
12.240000	0.997174
12.330000	0.997232
12.420000	0.997333
12.510000	0.997449
12.600000	0.997522
12.690000	0.997594
12.780000	0.997710
12.870000	0.997855
12.960000	0.997942
13.050000	0.998044
13.140000	0.998217
13.230000	0.998333
13.320000	0.998391
13.410000	0.998435
13.500000	0.998507
13.590000	0.998536
13.680000	0.998623
13.770000	0.998681
13.860000	0.998754
13.950000	0.998826
14.040000	0.998957
14.130000	0.999015
14.220000	0.999087
14.310000	0.999145
14.400000	0.999159
14.490000	0.999174
14.580000	0.999188
14.670000	0.999217
14.760000	0.999217
14.850000	0.999275
14.940000	0.999304
15.030000	0.999377
15.120000	0.999420
15.210000	0.999449
15.300000	0.999478
15.390000	0.999478
15.480000	0.999493
15.570000	0.999507
15.660000	0.999522
15.750000	0.999522
15.840000	0.999536
15.930000	0.999536
16.020000	0.999565
16.110000	0.999594
16.200000	0.999609
16.290000	0.999638
16.380000	0.999667
16.470000	0.999696
16.560000	0.999696
16.650000	0.999696
16.740000	0.999710
16.830000	0.999710
16.920000	0.999725
17.010000	0.999725
17.100000	0.999754
17.190000	0.999783
17.280000	0.999797
17.370000	0.999812
17.460000	0.999812
17.550000	0.999841
17.640000	0.999841
17.730000	0.999841
17.820000	0.999855
17.910000	0.999870
18.000000	0.999899
18.090000	0.999899
18.180000	0.999899
18.270000	0.999899
18.360000	0.999913
18.450000	0.999913
18.540000	0.999913
18.630000	0.999913
18.720000	0.999913
18.810000	0.999913
18.900000	0.999913
18.990000	0.999928
19.080000	0.999928
19.170000	0.999942
19.260000	0.999942
19.350000	0.999942
19.440000	0.999942
19.530000	0.999957
19.620000	0.999957
19.710000	0.999957
19.800000	0.999957
19.890000	0.999957
19.980000	0.999957
20.070000	0.999957
Tracy (HMM), low FRET
0.000000	0.000000
0.090000	0.007978
0.180000	0.015148
0.270000	0.023019
0.360000	0.030889
0.450000	0.038059
0.540000	0.045175
0.630000	0.052237
0.720000	0.058868
0.810000	0.065930
0.900000	0.072722
0.990000	0.079730
1.080000	0.086415
1.170000	0.091806
1.260000	0.098329
1.350000	0.105606
1.440000	0.111968
1.530000	0.116873
1.620000	0.123073
1.710000	0.129164
1.800000	0.134933
1.890000	0.141617
1.980000	0.147385
2.070000	0.153801
2.160000	0.159137
2.250000	0.165013
2.340000	0.171267
2.430000	0.177197
2.520000	0.183612
2.610000	0.190189
2.700000	0.195040
2.790000	0.201348
2.880000	0.206631
2.970000	0.212668
3.060000	0.217844
3.150000	0.223019
3.240000	0.228733
3.330000	0.234933
3.420000	0.240270
3.510000	0.244313
3.600000	0.250674
3.690000	0.256658
3.780000	0.262264
3.870000	0.266846
3.960000	0.271968
4.050000	0.276981
4.140000	0.282049
4.230000	0.287062
4.320000	0.292022
4.410000	0.297736
4.500000	0.303450
4.590000	0.307763
4.680000	0.312561
4.770000	0.316658
4.860000	0.321294
4.950000	0.326092
5.040000	0.330728
5.130000	0.334717
5.220000	0.339838
5.310000	0.343935
5.400000	0.349488
5.490000	0.353747
5.580000	0.358922
5.670000	0.362911
5.760000	0.367547
5.850000	0.371644
5.940000	0.376388
6.030000	0.380539
6.120000	0.384798
6.210000	0.388356
6.300000	0.393369
6.390000	0.397790
6.480000	0.402210
6.570000	0.406739
6.660000	0.411159
6.750000	0.415418
6.840000	0.419784
6.930000	0.423235
7.020000	0.427493
7.110000	0.430782
7.200000	0.434825
7.290000	0.439299
7.380000	0.443612
7.470000	0.447817
7.560000	0.451860
7.650000	0.455310
7.740000	0.458814
7.830000	0.462803
7.920000	0.466900
8.010000	0.470782
8.100000	0.474663
8.190000	0.477736
8.280000	0.480970
8.370000	0.483881
8.460000	0.486631
8.550000	0.490674
8.640000	0.494070
8.730000	0.497089
8.820000	0.500916
8.910000	0.504474
9.000000	0.507871
9.090000	0.511375
9.180000	0.514501
9.270000	0.518167
9.360000	0.522156
9.450000	0.526469
9.540000	0.529650
9.630000	0.533531
9.720000	0.537898
9.810000	0.541671
9.900000	0.544474
9.990000	0.547817
10.080000	0.551105
10.170000	0.554555
10.260000	0.557574
10.350000	0.561132
10.440000	0.563989
10.530000	0.566954
10.620000	0.570189
10.710000	0.572992
10.800000	0.576011
10.890000	0.578922
10.980000	0.582264
11.070000	0.584798
11.160000	0.587763
11.250000	0.591213
11.340000	0.594340
11.430000	0.597844
11.520000	0.600377
11.610000	0.603396
11.700000	0.606415
11.790000	0.609811
11.880000	0.612776
11.970000	0.615526
12.060000	0.617844
12.150000	0.620162
12.240000	0.622695
12.330000	0.625553
12.420000	0.628625
12.510000	0.631159
12.600000	0.633531
12.690000	0.635903
12.780000	0.639030
12.870000	0.641779
12.960000	0.644259
13.050000	0.647008
13.140000	0.649057
13.230000	0.650997
13.320000	0.653585
13.410000	0.656280
13.500000	0.658383
13.590000	0.660377
13.680000	0.662911
13.770000	0.665391
13.860000	0.667385
13.950000	0.669757
14.040000	0.672129
14.130000	0.675202
14.220000	0.677412
14.310000	0.679677
14.400000	0.681509
14.490000	0.683288
14.580000	0.685283
14.670000	0.687439
14.760000	0.689650
14.850000	0.691482
14.940000	0.693369
15.030000	0.694987
15.120000	0.697628
15.210000	0.699946
15.300000	0.701941
15.390000	0.704313
15.480000	0.706038
15.570000	0.708464
15.660000	0.710458
15.750000	0.712776
15.840000	0.715148
15.930000	0.716981
16.020000	0.718976
16.110000	0.721078
16.200000	0.723073
16.290000	0.724852
16.380000	0.726469
16.470000	0.728248
16.560000	0.729434
16.650000	0.731105
16.740000	0.732938
16.830000	0.735310
16.920000	0.737251
17.010000	0.739084
17.100000	0.740863
17.190000	0.742695
17.280000	0.744474
17.370000	0.746038
17.460000	0.747925
17.550000	0.749650
17.640000	0.750997
17.730000	0.753046
17.820000	0.754555
17.910000	0.756550
18.000000	0.757628
18.090000	0.759569
18.180000	0.761941
18.270000	0.764367
18.360000	0.765768
18.450000	0.767332
18.540000	0.768679
18.630000	0.769865
18.720000	0.771482
18.810000	0.772830
18.900000	0.774232
18.990000	0.775687
19.080000	0.777628
19.170000	0.779515
19.260000	0.780755
19.350000	0.782049
19.440000	0.783558
19.530000	0.784906
19.620000	0.787008
19.710000	0.788464
19.800000	0.790135
19.890000	0.791968
19.980000	0.793261
20.070000	0.794609
Tracy (HMM), mid FRET
0.000000	0.000000
0.090000	0.080967
0.180000	0.162889
0.270000	0.231704
0.360000	0.296832
0.450000	0.355680
0.540000	0.411114
0.630000	0.458356
0.720000	0.496587
0.810000	0.537138
0.900000	0.571819
0.990000	0.607455
1.080000	0.640224
1.170000	0.668351
1.260000	0.695248
1.350000	0.719006
1.440000	0.738258
1.530000	0.758738
1.620000	0.773348
1.710000	0.793146
1.800000	0.809121
1.890000	0.826597
1.980000	0.840661
2.070000	0.853495
2.160000	0.864828
2.250000	0.877799
2.340000	0.886674
2.430000	0.895685
2.520000	0.905516
2.610000	0.914118
2.700000	0.919579
2.790000	0.926406
2.880000	0.933233
2.970000	0.937875
3.060000	0.943337
3.150000	0.948252
3.240000	0.952212
3.330000	0.956854
3.420000	0.961906
3.510000	0.965729
3.600000	0.968869
3.690000	0.971464
3.780000	0.974058
3.870000	0.975560
3.960000	0.977608
4.050000	0.980202
4.140000	0.982250
4.230000	0.983889
4.320000	0.985254
4.410000	0.986756
4.500000	0.988121
4.590000	0.989214
4.680000	0.989623
4.770000	0.990852
4.860000	0.991398
4.950000	0.992490
5.040000	0.993037
5.130000	0.993583
5.220000	0.993992
5.310000	0.994812
5.400000	0.995085
5.490000	0.995494
5.580000	0.995494
5.670000	0.995904
5.760000	0.996450
5.850000	0.996723
5.940000	0.996996
6.030000	0.997406
6.120000	0.997679
6.210000	0.998088
6.300000	0.998498
6.390000	0.998498
6.480000	0.998498
6.570000	0.998635
6.660000	0.998908
6.750000	0.998908
6.840000	0.998908
6.930000	0.998908
7.020000	0.998908
7.110000	0.998908
7.200000	0.999181
7.290000	0.999317
7.380000	0.999317
7.470000	0.999590
7.560000	0.999727
7.650000	0.999727
7.740000	0.999727
7.830000	0.999727
7.920000	0.999863
8.010000	0.999863
8.100000	0.999863
8.190000	0.999863
8.280000	0.999863
8.370000	0.999863
8.460000	0.999863
8.550000	0.999863
8.640000	0.999863
8.730000	0.999863
8.820000	0.999863
8.910000	0.999863
9.000000	0.999863
9.090000	0.999863
9.180000	0.999863
9.270000	0.999863
9.360000	0.999863
9.450000	0.999863
9.540000	0.999863
9.630000	0.999863
9.720000	0.999863
9.810000	0.999863
9.900000	1.000000
9.990000	1.000000
10.080000	1.000000
10.170000	1.000000
10.260000	1.000000
10.350000	1.000000
10.440000	1.000000
10.530000	1.000000
10.620000	1.000000
10.710000	1.000000
10.800000	1.000000
10.890000	1.000000
10.980000	1.000000
11.070000	1.000000
11.160000	1.000000
11.250000	1.000000
11.340000	1.000000
11.430000	1.000000
11.520000	1.000000
11.610000	1.000000
11.700000	1.000000
11.790000	1.000000
11.880000	1.000000
11.970000	1.000000
12.060000	1.000000
12.150000	1.000000
12.240000	1.000000
12.330000	1.000000
12.420000	1.000000
12.510000	1.000000
12.600000	1.000000
12.690000	1.000000
12.780000	1.000000
12.870000	1.000000
12.960000	1.000000
13.050000	1.000000
13.140000	1.000000
13.230000	1.000000
13.320000	1.000000
13.410000	1.000000
13.500000	1.000000
13.590000	1.000000
13.680000	1.000000
13.770000	1.000000
13.860000	1.000000
13.950000	1.000000
14.040000	1.000000
14.130000	1.000000
14.220000	1.000000
14.310000	1.000000
14.400000	1.000000
14.490000	1.000000
14.580000	1.000000
14.670000	1.000000
14.760000	1.000000
14.850000	1.000000
14.940000	1.000000
15.030000	1.000000
15.120000	1.000000
15.210000	1.000000
15.300000	1.000000
15.390000	1.000000
15.480000	1.000000
15.570000	1.000000
15.660000	1.000000
15.750000	1.000000
15.840000	1.000000
15.930000	1.000000
16.020000	1.000000
16.110000	1.000000
16.200000	1.000000
16.290000	1.000000
16.380000	1.000000
16.470000	1.000000
16.560000	1.000000
16.650000	1.000000
16.740000	1.000000
16.830000	1.000000
16.920000	1.000000
17.010000	1.000000
17.100000	1.000000
17.190000	1.000000
17.280000	1.000000
17.370000	1.000000
17.460000	1.000000
17.550000	1.000000
17.640000	1.000000
17.730000	1.000000
17.820000	1.000000
17.910000	1.000000
18.000000	1.000000
18.090000	1.000000
18.180000	1.000000
18.270000	1.000000
18.360000	1.000000
18.450000	1.000000
18.540000	1.000000
18.630000	1.000000
18.720000	1.000000
18.810000	1.000000
18.900000	1.000000
18.990000	1.000000
19.080000	1.000000
19.170000	1.000000
19.260000	1.000000
19.350000	1.000000
19.440000	1.000000
19.530000	1.000000
19.620000	1.000000
19.710000	1.000000
19.800000	1.000000
19.890000	1.000000
19.980000	1.000000
20.070000	1.000000
Tracy (HMM), high FRET
0.000000	0.000000
0.090000	0.006523
0.180000	0.012309
0.270000	0.018779
0.360000	0.025880
0.450000	0.032823
0.540000	0.039661
0.630000	0.046026
0.720000	0.054284
0.810000	0.061543
0.900000	0.068171
0.990000	0.074694
1.080000	0.081269
1.170000	0.087370
1.260000	0.094892
1.350000	0.101152
1.440000	0.106991
1.530000	0.112672
1.620000	0.118984
1.710000	0.124980
1.800000	0.131082
1.890000	0.136868
1.980000	0.142286
2.070000	0.148756
2.160000	0.154542
2.250000	0.160591
2.340000	0.166640
2.430000	0.172058
2.520000	0.178370
2.610000	0.184577
2.700000	0.190784
2.790000	0.196202
2.880000	0.201410
2.970000	0.207459
3.060000	0.212298
3.150000	0.218452
3.240000	0.224817
3.330000	0.231182
3.420000	0.235495
3.510000	0.240492
3.600000	0.245226
3.690000	0.250013
3.780000	0.254958
3.870000	0.259744
3.960000	0.263742
4.050000	0.268739
4.140000	0.274578
4.230000	0.279996
4.320000	0.284730
4.410000	0.289464
4.500000	0.294672
4.590000	0.299721
4.680000	0.304508
4.770000	0.309032
4.860000	0.313976
4.950000	0.319078
5.040000	0.323392
5.130000	0.328494
5.220000	0.332913
5.310000	0.337015
5.400000	0.341907
5.490000	0.347010
5.580000	0.351639
5.670000	0.355952
5.760000	0.360686
5.850000	0.365104
5.940000	0.369891
6.030000	0.374625
6.120000	0.378518
6.210000	0.382305
6.300000	0.387407
6.390000	0.391878
6.480000	0.396928
6.570000	0.401452
6.660000	0.405081
6.750000	0.409710
6.840000	0.413760
6.930000	0.417916
7.020000	0.421493
7.110000	0.425438
7.200000	0.430330
7.290000	0.435169
7.380000	0.438799
7.470000	0.442901
7.560000	0.447267
7.650000	0.451370
7.740000	0.455315
7.830000	0.459523
7.920000	0.463837
8.010000	0.467151
8.100000	0.471201
8.190000	0.474041
8.280000	0.477618
8.370000	0.481616
8.460000	0.485193
8.550000	0.489138
8.640000	0.492557
8.730000	0.495923
8.820000	0.500237
8.910000	0.503919
9.000000	0.506970
9.090000	0.510915
9.180000	0.514544
9.270000	0.518174
9.360000	0.521751
9.450000	0.524801
9.540000	0.528747
9.630000	0.531429
9.720000	0.535111
9.810000	0.538846
9.900000	0.541529
9.990000	0.545105
10.080000	0.548262
10.170000	0.550944
10.260000	0.554468
10.350000	0.557151
10.440000	0.559518
10.530000	0.562674
10.620000	0.565936
10.710000	0.568513
10.800000	0.571511
10.890000	0.574299
10.980000	0.577192
11.070000	0.581190
11.160000	0.584083
11.250000	0.586766
11.340000	0.589448
11.430000	0.592867
11.520000	0.596234
11.610000	0.599232
11.700000	0.602230
11.790000	0.604492
11.880000	0.607753
11.970000	0.610226
12.060000	0.612856
12.150000	0.615170
12.240000	0.617748
12.330000	0.620746
12.420000	0.623849
12.510000	0.626427
12.600000	0.628846
12.690000	0.631266
12.780000	0.633686
12.870000	0.636421
12.960000	0.639314
13.050000	0.642155
13.140000	0.644153
13.230000	0.646678
13.320000	0.649413
13.410000	0.651938
13.500000	0.654621
13.590000	0.657304
13.680000	0.660302
13.770000	0.661827
13.860000	0.664194
13.950000	0.666193
14.040000	0.668034
14.130000	0.670086
14.220000	0.672716
14.310000	0.675346
14.400000	0.677660
14.490000	0.680080
14.580000	0.682289
14.670000	0.684814
14.760000	0.687023
14.850000	0.689285
14.940000	0.690811
15.030000	0.693388
15.120000	0.695334
15.210000	0.697228
15.300000	0.699648
15.390000	0.701804
15.480000	0.703540
15.570000	0.706012
15.660000	0.708011
15.750000	0.710589
15.840000	0.713376
15.930000	0.715218
16.020000	0.717006
16.110000	0.718794
16.200000	0.720846
16.290000	0.722950
16.380000	0.724423
16.470000	0.726422
16.560000	0.728157
16.650000	0.730261
16.740000	0.732365
16.830000	0.734522
16.920000	0.736521
17.010000	0.738572
17.100000	0.740466
17.190000	0.742555
17.280000	0.744765
17.370000	0.746922
17.460000	0.748606
17.550000	0.750395
17.640000	0.752184
17.730000	0.753709
17.820000	0.755340
[truncated: 25 more rows]
