# Supplementary material for: A blind benchmark of analysis tools to infer kinetic rate constants from single-molecule FRET trajectories
Source: Nat Commun. 2022 Sep 14;13:5402. doi: 10.1038/s41467-022-33023-3 (PMC9474500; doi:10.1038/s41467-022-33023-3)
Supplement: Supplementary file 19 — Source Data [file 41467_2022_33023_MOESM19_ESM.zip › Source Data/SuppFigure5/SourceData_SuppFig5C.txt]

postFRET, low FRET
0.000000	0.000000
0.090000	0.007581
0.180000	0.014032
0.270000	0.021694
0.360000	0.028226
0.450000	0.035161
0.540000	0.042742
0.630000	0.050887
0.720000	0.057742
0.810000	0.065161
0.900000	0.070968
0.990000	0.077823
1.080000	0.082984
1.170000	0.088952
1.260000	0.095000
1.350000	0.101532
1.440000	0.107500
1.530000	0.112984
1.620000	0.119597
1.710000	0.125403
1.800000	0.133145
1.890000	0.139032
1.980000	0.144919
2.070000	0.150806
2.160000	0.156290
2.250000	0.162419
2.340000	0.168387
2.430000	0.174435
2.520000	0.179274
2.610000	0.185887
2.700000	0.190968
2.790000	0.196371
2.880000	0.201694
2.970000	0.208871
3.060000	0.214516
3.150000	0.220806
3.240000	0.226613
3.330000	0.232419
3.420000	0.237500
3.510000	0.243952
3.600000	0.248790
3.690000	0.254839
3.780000	0.260161
3.870000	0.265645
3.960000	0.270323
4.050000	0.276129
4.140000	0.281048
4.230000	0.285000
4.320000	0.289597
4.410000	0.294919
4.500000	0.300806
4.590000	0.306129
4.680000	0.310242
4.770000	0.315645
4.860000	0.320565
4.950000	0.325403
5.040000	0.329435
5.130000	0.334758
5.220000	0.338952
5.310000	0.343629
5.400000	0.348306
5.490000	0.353387
5.580000	0.357016
5.670000	0.362339
5.760000	0.367500
5.850000	0.371532
5.940000	0.376048
6.030000	0.380484
6.120000	0.384919
6.210000	0.389274
6.300000	0.393468
6.390000	0.397177
6.480000	0.401532
6.570000	0.405323
6.660000	0.409758
6.750000	0.413790
6.840000	0.417500
6.930000	0.422177
7.020000	0.425323
7.110000	0.429194
7.200000	0.432984
7.290000	0.437016
7.380000	0.440887
7.470000	0.445645
7.560000	0.449113
7.650000	0.452984
7.740000	0.457419
7.830000	0.461774
7.920000	0.465968
8.010000	0.468629
8.100000	0.472258
8.190000	0.476129
8.280000	0.480000
8.370000	0.484677
8.460000	0.488145
8.550000	0.491613
8.640000	0.495000
8.730000	0.498629
8.820000	0.503226
8.910000	0.507500
9.000000	0.511532
9.090000	0.514516
9.180000	0.517661
9.270000	0.522258
9.360000	0.525806
9.450000	0.529194
9.540000	0.532661
9.630000	0.536290
9.720000	0.539435
9.810000	0.543468
9.900000	0.547258
9.990000	0.550081
10.080000	0.552339
10.170000	0.555726
10.260000	0.558790
10.350000	0.561048
10.440000	0.563790
10.530000	0.566532
10.620000	0.569032
10.710000	0.572581
10.800000	0.576452
10.890000	0.578468
10.980000	0.582016
11.070000	0.585645
11.160000	0.589032
11.250000	0.591210
11.340000	0.593952
11.430000	0.596694
11.520000	0.599355
11.610000	0.602581
11.700000	0.605403
11.790000	0.608065
11.880000	0.610484
11.970000	0.612742
12.060000	0.615000
12.150000	0.617823
12.240000	0.620726
12.330000	0.623629
12.420000	0.626774
12.510000	0.629032
12.600000	0.631452
12.690000	0.634516
12.780000	0.637177
12.870000	0.639597
12.960000	0.641694
13.050000	0.644435
13.140000	0.646371
13.230000	0.648387
13.320000	0.651855
13.410000	0.654113
13.500000	0.656694
13.590000	0.659839
13.680000	0.662742
13.770000	0.665242
13.860000	0.668145
13.950000	0.670968
14.040000	0.672984
14.130000	0.674516
14.220000	0.677258
14.310000	0.679516
14.400000	0.681774
14.490000	0.683871
14.580000	0.686371
14.670000	0.688065
14.760000	0.690000
14.850000	0.692177
14.940000	0.694597
15.030000	0.697742
15.120000	0.700081
15.210000	0.702177
15.300000	0.704355
15.390000	0.705484
15.480000	0.706613
15.570000	0.707984
15.660000	0.710161
15.750000	0.712419
15.840000	0.714597
15.930000	0.717016
16.020000	0.719032
16.110000	0.721935
16.200000	0.724113
16.290000	0.726210
16.380000	0.728145
16.470000	0.731210
16.560000	0.733065
16.650000	0.735242
16.740000	0.737419
16.830000	0.738710
16.920000	0.740403
17.010000	0.742581
17.100000	0.744113
17.190000	0.746048
17.280000	0.747581
17.370000	0.749435
17.460000	0.750726
17.550000	0.752581
17.640000	0.754516
17.730000	0.755968
17.820000	0.757339
17.910000	0.759516
18.000000	0.760887
18.090000	0.762581
18.180000	0.763952
18.270000	0.765484
18.360000	0.767581
18.450000	0.769194
18.540000	0.770565
18.630000	0.772097
18.720000	0.773790
18.810000	0.775484
18.900000	0.776855
18.990000	0.778548
19.080000	0.780081
19.170000	0.781855
19.260000	0.783145
19.350000	0.784274
19.440000	0.785403
19.530000	0.786613
19.620000	0.788387
19.710000	0.789758
19.800000	0.791048
19.890000	0.792661
19.980000	0.793790
20.070000	0.795000
postFRET, mid FRET
0.000000	0.000000
0.090000	0.014068
0.180000	0.029285
0.270000	0.044430
0.360000	0.061441
0.450000	0.077232
0.540000	0.091875
0.630000	0.106230
0.720000	0.121519
0.810000	0.135946
0.900000	0.149799
0.990000	0.163221
1.080000	0.175926
1.170000	0.187913
1.260000	0.200833
1.350000	0.214542
1.440000	0.227677
1.530000	0.241028
1.620000	0.253158
1.710000	0.264427
1.800000	0.278065
1.890000	0.289406
1.980000	0.300962
2.070000	0.311728
2.160000	0.321418
2.250000	0.332472
2.340000	0.344315
2.430000	0.354436
2.520000	0.365992
2.610000	0.377405
2.700000	0.386879
2.790000	0.396641
2.880000	0.406331
2.970000	0.416882
3.060000	0.425065
3.150000	0.434180
3.240000	0.443798
3.330000	0.452125
3.420000	0.460738
3.510000	0.469925
3.600000	0.478323
3.690000	0.486865
3.780000	0.496268
3.870000	0.505527
3.960000	0.513351
4.050000	0.520600
4.140000	0.528854
4.230000	0.535960
4.320000	0.543712
4.410000	0.550388
4.500000	0.558498
4.590000	0.564025
4.680000	0.570916
4.770000	0.577519
4.860000	0.584266
4.950000	0.591372
5.040000	0.597186
5.130000	0.603575
5.220000	0.610393
5.310000	0.616136
5.400000	0.622452
5.490000	0.629055
5.580000	0.636305
5.670000	0.642334
5.760000	0.648507
5.850000	0.653819
5.940000	0.659130
6.030000	0.664657
6.120000	0.669538
6.210000	0.675782
6.300000	0.680520
6.390000	0.685903
6.480000	0.690138
6.570000	0.694660
6.660000	0.700402
6.750000	0.705139
6.840000	0.709302
6.930000	0.714040
7.020000	0.719279
7.110000	0.723873
7.200000	0.728395
7.290000	0.732989
7.380000	0.737008
7.470000	0.741243
7.560000	0.745693
7.650000	0.750215
7.740000	0.753732
7.830000	0.757178
7.920000	0.760551
8.010000	0.765001
8.100000	0.768734
8.190000	0.772897
8.280000	0.776270
8.370000	0.779357
8.460000	0.783018
8.550000	0.786535
8.640000	0.790339
8.730000	0.794574
8.820000	0.798091
8.910000	0.800962
9.000000	0.804192
9.090000	0.807422
9.180000	0.811513
9.270000	0.814384
9.360000	0.816179
9.450000	0.819265
9.540000	0.821993
9.630000	0.824505
9.720000	0.827017
9.810000	0.829242
9.900000	0.831898
9.990000	0.834123
10.080000	0.837066
10.170000	0.840224
10.260000	0.843669
10.350000	0.846110
10.440000	0.848478
10.530000	0.850919
10.620000	0.853862
10.710000	0.855728
10.800000	0.858455
10.890000	0.859891
10.980000	0.861757
11.070000	0.863264
11.160000	0.865561
11.250000	0.868863
11.340000	0.870945
11.430000	0.872524
11.520000	0.874677
11.610000	0.876256
11.700000	0.878122
11.790000	0.880706
11.880000	0.882285
11.970000	0.884295
12.060000	0.886090
12.150000	0.888243
12.240000	0.890683
12.330000	0.892334
12.420000	0.894057
12.510000	0.896425
12.600000	0.898507
12.690000	0.899943
12.780000	0.901378
12.870000	0.902957
12.960000	0.904967
13.050000	0.906187
13.140000	0.907766
13.230000	0.909345
13.320000	0.910350
13.410000	0.911499
13.500000	0.912862
13.590000	0.914154
13.680000	0.915159
13.770000	0.917241
13.860000	0.918318
13.950000	0.919897
14.040000	0.921117
14.130000	0.922768
14.220000	0.923773
14.310000	0.924706
14.400000	0.925926
14.490000	0.927290
14.580000	0.928223
14.670000	0.929299
14.760000	0.931237
14.850000	0.932745
14.940000	0.933965
15.030000	0.934898
15.120000	0.935472
15.210000	0.936764
15.300000	0.937626
15.390000	0.938343
15.480000	0.939061
15.570000	0.940210
15.660000	0.941214
15.750000	0.942219
15.840000	0.942937
15.930000	0.944014
16.020000	0.944875
16.110000	0.945736
16.200000	0.946741
16.290000	0.947890
16.380000	0.949038
16.470000	0.949612
16.560000	0.950904
16.650000	0.951263
16.740000	0.951981
16.830000	0.952986
16.920000	0.953775
17.010000	0.954565
17.100000	0.954852
17.190000	0.955570
17.280000	0.956072
17.370000	0.956431
17.460000	0.956790
17.550000	0.957436
17.640000	0.958010
17.730000	0.958441
17.820000	0.958656
17.910000	0.959589
18.000000	0.960379
18.090000	0.960881
18.180000	0.961599
18.270000	0.962102
18.360000	0.962676
18.450000	0.963824
18.540000	0.964470
18.630000	0.965116
18.720000	0.965690
18.810000	0.966336
18.900000	0.967126
18.990000	0.967485
19.080000	0.968274
19.170000	0.968920
19.260000	0.969351
19.350000	0.969997
19.440000	0.970428
19.530000	0.970715
19.620000	0.971217
19.710000	0.971935
19.800000	0.972366
19.890000	0.972509
19.980000	0.972653
20.070000	0.973012
postFRET, high FRET
0.000000	0.000000
0.090000	0.008594
0.180000	0.016097
0.270000	0.024298
0.360000	0.032193
0.450000	0.039784
0.540000	0.048683
0.630000	0.058061
0.720000	0.066262
0.810000	0.073809
0.900000	0.081225
0.990000	0.089426
1.080000	0.097016
1.170000	0.104825
1.260000	0.112328
1.350000	0.119002
1.440000	0.126287
1.530000	0.133179
1.620000	0.140769
1.710000	0.147880
1.800000	0.154292
1.890000	0.160574
1.980000	0.167292
2.070000	0.175013
2.160000	0.182429
2.250000	0.188711
2.340000	0.196606
2.430000	0.203237
2.520000	0.209388
2.610000	0.216542
2.700000	0.223216
2.790000	0.229410
2.880000	0.235474
2.970000	0.242584
3.060000	0.248517
3.150000	0.254973
3.240000	0.260949
3.330000	0.266315
3.420000	0.271768
3.510000	0.277657
3.600000	0.284156
3.690000	0.288693
3.780000	0.294844
3.870000	0.300297
3.960000	0.307014
4.050000	0.312860
4.140000	0.318444
4.230000	0.323504
4.320000	0.329218
4.410000	0.335413
4.500000	0.340735
4.590000	0.347147
4.680000	0.352033
4.770000	0.357355
4.860000	0.362895
4.950000	0.368391
5.040000	0.373670
5.130000	0.379035
5.220000	0.383703
5.310000	0.388458
5.400000	0.393038
5.490000	0.397531
5.580000	0.402373
5.670000	0.407608
5.760000	0.412537
5.850000	0.417728
5.940000	0.422963
6.030000	0.427979
6.120000	0.432865
6.210000	0.437402
6.300000	0.441939
6.390000	0.446344
6.480000	0.451536
6.570000	0.455592
6.660000	0.459649
6.750000	0.463881
6.840000	0.468243
6.930000	0.472649
7.020000	0.476139
7.110000	0.479890
7.200000	0.484078
7.290000	0.488222
7.380000	0.492541
7.470000	0.496292
7.560000	0.500218
7.650000	0.504406
7.740000	0.508288
7.830000	0.511211
7.920000	0.514744
8.010000	0.519368
8.100000	0.523382
8.190000	0.527090
8.280000	0.530623
8.370000	0.534331
8.460000	0.538475
8.550000	0.542532
8.640000	0.546676
8.730000	0.550253
8.820000	0.553786
8.910000	0.557407
9.000000	0.561508
9.090000	0.564736
9.180000	0.568531
9.270000	0.572021
9.360000	0.575598
9.450000	0.578695
9.540000	0.583013
9.630000	0.586503
9.720000	0.589993
9.810000	0.593657
9.900000	0.597147
9.990000	0.600550
10.080000	0.603821
10.170000	0.607224
10.260000	0.610059
10.350000	0.613244
10.440000	0.616559
10.530000	0.619656
10.620000	0.622797
10.710000	0.625676
10.800000	0.629079
10.890000	0.632132
10.980000	0.635011
11.070000	0.637629
11.160000	0.640115
11.250000	0.643474
11.340000	0.646702
11.430000	0.649625
11.520000	0.652678
11.610000	0.655776
11.700000	0.658655
11.790000	0.660879
11.880000	0.664326
11.970000	0.667248
12.060000	0.670040
12.150000	0.672265
12.240000	0.674969
12.330000	0.678067
12.420000	0.680728
12.510000	0.683345
12.600000	0.685701
12.690000	0.688754
12.780000	0.690979
12.870000	0.693902
12.960000	0.696606
13.050000	0.698962
13.140000	0.701666
13.230000	0.703978
13.320000	0.706290
13.410000	0.709213
13.500000	0.711743
13.590000	0.714404
13.680000	0.717109
13.770000	0.719595
13.860000	0.721994
13.950000	0.724219
14.040000	0.726749
14.130000	0.729192
14.220000	0.730806
14.310000	0.733423
14.400000	0.735430
14.490000	0.738004
14.580000	0.740708
14.670000	0.743020
14.760000	0.745114
14.850000	0.746990
14.940000	0.749171
15.030000	0.750916
15.120000	0.753403
15.210000	0.755540
15.300000	0.757329
15.390000	0.759641
15.480000	0.761342
15.570000	0.763043
15.660000	0.764919
15.750000	0.767231
15.840000	0.768714
15.930000	0.771157
16.020000	0.773076
16.110000	0.774821
16.200000	0.776610
16.290000	0.778267
16.380000	0.780230
16.470000	0.781844
16.560000	0.783720
16.650000	0.784985
16.740000	0.786599
16.830000	0.788300
16.920000	0.789827
17.010000	0.791878
17.100000	0.794189
17.190000	0.796065
17.280000	0.797330
17.370000	0.799250
17.460000	0.800776
17.550000	0.802696
17.640000	0.803961
17.730000	0.805531
17.820000	0.807276
17.910000	0.808847
18.000000	0.810504
18.090000	0.811769
18.180000	0.813165
18.270000	0.814212
18.360000	0.815608
18.450000	0.817091
18.540000	0.818487
18.630000	0.819883
18.720000	0.821235
18.810000	0.822413
18.900000	0.824333
18.990000	0.825467
19.080000	0.827386
19.170000	0.828913
19.260000	0.830614
19.350000	0.832403
19.440000	0.833537
19.530000	0.834584
19.620000	0.835544
19.710000	0.837114
19.800000	0.838772
19.890000	0.840255
19.980000	0.841738
20.070000	0.842828
MASH-FRET (bootstrap), low FRET
0.000000	0.000000
0.090000	0.044977
0.180000	0.088431
0.270000	0.131239
0.360000	0.169748
0.450000	0.204808
0.540000	0.240797
0.630000	0.275385
0.720000	0.307858
0.810000	0.340533
0.900000	0.371766
0.990000	0.400817
1.080000	0.428937
1.170000	0.454794
1.260000	0.480139
1.350000	0.504190
1.440000	0.527595
1.530000	0.549113
1.620000	0.570928
1.710000	0.590573
1.800000	0.608575
1.890000	0.626280
1.980000	0.643392
2.070000	0.659602
2.160000	0.675474
2.250000	0.690781
2.340000	0.704605
2.430000	0.718565
2.520000	0.731392
2.610000	0.743667
2.700000	0.755605
2.790000	0.766546
2.880000	0.777177
2.970000	0.787270
3.060000	0.797214
3.150000	0.806592
3.240000	0.816360
3.330000	0.824930
3.420000	0.833621
3.510000	0.841571
3.600000	0.848793
3.690000	0.855974
3.780000	0.862819
3.870000	0.868937
3.960000	0.874973
4.050000	0.880929
4.140000	0.886642
4.230000	0.891843
4.320000	0.897084
4.410000	0.901477
4.500000	0.906287
4.590000	0.910504
4.680000	0.914978
4.770000	0.919195
4.860000	0.922955
4.950000	0.926687
5.040000	0.929988
5.130000	0.933384
5.220000	0.936456
5.310000	0.939690
5.400000	0.942317
5.490000	0.944891
5.580000	0.947289
5.670000	0.949512
5.760000	0.951695
5.850000	0.953649
5.940000	0.956142
6.030000	0.958311
6.120000	0.960076
6.210000	0.962043
6.300000	0.963539
6.390000	0.965210
6.480000	0.967110
6.570000	0.968942
6.660000	0.970262
6.750000	0.971664
6.840000	0.972957
6.930000	0.974345
7.020000	0.975329
7.110000	0.976622
7.200000	0.977498
7.290000	0.978590
7.380000	0.979627
7.470000	0.980476
7.560000	0.981352
7.650000	0.982120
7.740000	0.982928
7.830000	0.983818
7.920000	0.984720
8.010000	0.985354
8.100000	0.986202
8.190000	0.986822
8.280000	0.987482
8.370000	0.987968
8.460000	0.988399
8.550000	0.988951
8.640000	0.989450
8.730000	0.989962
8.820000	0.990406
8.910000	0.990878
9.000000	0.991323
9.090000	0.991848
9.180000	0.992158
9.270000	0.992549
9.360000	0.992845
9.450000	0.993182
9.540000	0.993505
9.630000	0.993896
9.720000	0.994125
9.810000	0.994395
9.900000	0.994678
9.990000	0.994988
10.080000	0.995176
10.170000	0.995378
10.260000	0.995594
10.350000	0.995769
10.440000	0.995917
10.530000	0.996079
10.620000	0.996308
10.710000	0.996524
10.800000	0.996766
10.890000	0.996887
10.980000	0.997036
11.070000	0.997170
11.160000	0.997305
11.250000	0.997413
11.340000	0.997494
11.430000	0.997655
11.520000	0.997790
11.610000	0.997858
11.700000	0.997992
11.790000	0.998073
11.880000	0.998221
11.970000	0.998316
12.060000	0.998397
12.150000	0.998450
12.240000	0.998477
12.330000	0.998599
12.420000	0.998693
12.510000	0.998720
12.600000	0.998774
12.690000	0.998841
12.780000	0.998882
12.870000	0.998949
12.960000	0.999003
13.050000	0.999016
13.140000	0.999070
13.230000	0.999097
13.320000	0.999124
13.410000	0.999151
13.500000	0.999218
13.590000	0.999245
13.680000	0.999326
13.770000	0.999380
13.860000	0.999394
13.950000	0.999394
14.040000	0.999421
14.130000	0.999461
14.220000	0.999475
14.310000	0.999528
14.400000	0.999542
14.490000	0.999542
14.580000	0.999582
14.670000	0.999596
14.760000	0.999609
14.850000	0.999650
14.940000	0.999663
15.030000	0.999704
15.120000	0.999717
15.210000	0.999744
15.300000	0.999744
15.390000	0.999771
15.480000	0.999771
15.570000	0.999784
15.660000	0.999798
15.750000	0.999825
15.840000	0.999852
15.930000	0.999852
16.020000	0.999852
16.110000	0.999865
16.200000	0.999865
16.290000	0.999865
16.380000	0.999879
16.470000	0.999879
16.560000	0.999892
16.650000	0.999892
16.740000	0.999892
16.830000	0.999892
16.920000	0.999892
17.010000	0.999892
17.100000	0.999892
17.190000	0.999892
17.280000	0.999892
17.370000	0.999906
17.460000	0.999906
17.550000	0.999906
17.640000	0.999906
17.730000	0.999906
17.820000	0.999906
17.910000	0.999946
18.000000	0.999960
18.090000	0.999960
18.180000	0.999960
18.270000	0.999960
18.360000	0.999960
18.450000	0.999960
18.540000	0.999960
18.630000	0.999960
18.720000	0.999960
18.810000	0.999960
18.900000	0.999960
18.990000	0.999960
19.080000	0.999973
19.170000	0.999973
19.260000	0.999987
19.350000	0.999987
19.440000	0.999987
19.530000	0.999987
19.620000	0.999987
19.710000	1.000000
19.800000	1.000000
19.890000	1.000000
19.980000	1.000000
20.070000	1.000000
MASH-FRET (bootstrap), mid FRET
0.000000	0.000000
0.090000	0.086369
0.180000	0.163502
0.270000	0.231033
0.360000	0.292384
0.450000	0.346596
0.540000	0.393977
0.630000	0.438382
0.720000	0.478271
0.810000	0.514887
0.900000	0.547501
0.990000	0.577138
1.080000	0.604096
1.170000	0.629081
1.260000	0.650873
1.350000	0.671946
1.440000	0.691652
1.530000	0.709566
1.620000	0.727310
1.710000	0.742408
1.800000	0.756058
1.890000	0.769571
1.980000	0.782286
2.070000	0.793507
2.160000	0.804819
2.250000	0.815139
2.340000	0.825186
2.430000	0.834936
2.520000	0.843591
2.610000	0.851824
2.700000	0.859134
2.790000	0.865976
2.880000	0.872749
2.970000	0.878930
3.060000	0.884734
3.150000	0.890368
3.240000	0.895932
3.330000	0.900950
3.420000	0.905945
3.510000	0.910415
3.600000	0.915113
3.690000	0.918956
3.780000	0.922753
3.870000	0.926539
3.960000	0.930074
4.050000	0.933358
4.140000	0.936700
4.230000	0.939881
4.320000	0.943051
4.410000	0.945879
4.500000	0.948365
4.590000	0.950885
4.680000	0.953349
4.770000	0.955321
4.860000	0.957169
4.950000	0.959278
5.040000	0.961285
5.130000	0.963292
5.220000	0.964923
5.310000	0.966645
5.400000	0.967945
5.490000	0.969405
5.580000	0.970613
5.670000	0.971868
5.760000	0.973236
5.850000	0.974422
5.940000	0.975734
6.030000	0.976976
6.120000	0.977991
6.210000	0.979280
6.300000	0.980295
6.390000	0.981150
6.480000	0.982062
6.570000	0.982815
6.660000	0.983511
6.750000	0.984252
6.840000	0.985050
6.930000	0.985905
7.020000	0.986487
7.110000	0.987183
7.200000	0.987947
7.290000	0.988676
7.380000	0.989190
7.470000	0.989600
7.560000	0.990079
7.650000	0.990524
7.740000	0.990991
7.830000	0.991345
7.920000	0.991790
8.010000	0.992200
8.100000	0.992531
8.190000	0.992975
8.280000	0.993432
8.370000	0.993819
8.460000	0.994116
8.550000	0.994390
8.640000	0.994789
8.730000	0.995028
8.820000	0.995302
8.910000	0.995507
9.000000	0.995678
9.090000	0.995849
9.180000	0.996123
9.270000	0.996317
9.360000	0.996511
9.450000	0.996613
9.540000	0.996727
9.630000	0.996864
9.720000	0.996944
9.810000	0.997092
9.900000	0.997332
9.990000	0.997514
10.080000	0.997617
10.170000	0.997754
10.260000	0.997822
10.350000	0.997936
10.440000	0.997993
10.530000	0.998073
10.620000	0.998141
10.710000	0.998278
10.800000	0.998392
10.890000	0.998472
10.980000	0.998506
11.070000	0.998540
11.160000	0.998609
11.250000	0.998700
11.340000	0.998791
11.430000	0.998848
11.520000	0.998882
11.610000	0.998939
11.700000	0.998996
11.790000	0.999042
11.880000	0.999099
11.970000	0.999145
12.060000	0.999190
12.150000	0.999225
12.240000	0.999236
12.330000	0.999327
12.420000	0.999339
12.510000	0.999373
12.600000	0.999418
12.690000	0.999453
12.780000	0.999475
12.870000	0.999487
12.960000	0.999521
13.050000	0.999532
13.140000	0.999555
13.230000	0.999578
13.320000	0.999601
13.410000	0.999612
13.500000	0.999612
13.590000	0.999624
13.680000	0.999669
13.770000	0.999681
13.860000	0.999692
13.950000	0.999704
14.040000	0.999715
14.130000	0.999715
14.220000	0.999726
14.310000	0.999726
14.400000	0.999726
14.490000	0.999749
14.580000	0.999772
14.670000	0.999783
14.760000	0.999783
14.850000	0.999783
14.940000	0.999783
15.030000	0.999795
15.120000	0.999806
15.210000	0.999806
15.300000	0.999818
15.390000	0.999818
15.480000	0.999818
15.570000	0.999818
15.660000	0.999818
15.750000	0.999840
15.840000	0.999840
15.930000	0.999852
16.020000	0.999863
16.110000	0.999875
16.200000	0.999886
16.290000	0.999886
16.380000	0.999886
16.470000	0.999886
16.560000	0.999886
16.650000	0.999909
16.740000	0.999909
16.830000	0.999920
16.920000	0.999932
17.010000	0.999932
17.100000	0.999932
17.190000	0.999932
17.280000	0.999932
17.370000	0.999932
17.460000	0.999932
17.550000	0.999932
17.640000	0.999932
17.730000	0.999943
17.820000	0.999954
17.910000	0.999954
18.000000	0.999954
18.090000	0.999954
18.180000	0.999954
18.270000	0.999954
18.360000	0.999954
18.450000	0.999954
18.540000	0.999954
18.630000	0.999954
18.720000	0.999954
18.810000	0.999954
18.900000	0.999954
18.990000	0.999954
19.080000	0.999954
19.170000	0.999966
19.260000	0.999977
19.350000	0.999989
19.440000	0.999989
19.530000	0.999989
19.620000	0.999989
19.710000	0.999989
19.800000	0.999989
19.890000	0.999989
19.980000	0.999989
20.070000	0.999989
MASH-FRET (bootstrap), high FRET
0.000000	0.000000
0.090000	0.036823
0.180000	0.073402
0.270000	0.109196
0.360000	0.142095
0.450000	0.174453
0.540000	0.205803
0.630000	0.235330
0.720000	0.264145
0.810000	0.292250
0.900000	0.318203
0.990000	0.343423
1.080000	0.367678
1.170000	0.392358
1.260000	0.414810
1.350000	0.436530
1.440000	0.457360
1.530000	0.478274
1.620000	0.497672
1.710000	0.516964
1.800000	0.535174
1.890000	0.552408
1.980000	0.569282
2.070000	0.585699
2.160000	0.601767
2.250000	0.616180
2.340000	0.630795
2.430000	0.644020
2.520000	0.657924
2.610000	0.670428
2.700000	0.682614
2.790000	0.694577
2.880000	0.705925
2.970000	0.717560
3.060000	0.727826
3.150000	0.738039
3.240000	0.748221
3.330000	0.757172
3.420000	0.766304
3.510000	0.775075
3.600000	0.783814
3.690000	0.792012
3.780000	0.799849
3.870000	0.807252
3.960000	0.815069
4.050000	0.822524
4.140000	0.829036
4.230000	0.835315
4.320000	0.841222
4.410000	0.846769
4.500000	0.852379
4.590000	0.858075
4.680000	0.863324
4.770000	0.868489
4.860000	0.873379
4.950000	0.878109
5.040000	0.882712
5.130000	0.887262
5.220000	0.891345
5.310000	0.894929
5.400000	0.898779
5.490000	0.902502
5.580000	0.906108
5.670000	0.909841
5.760000	0.913097
5.850000	0.916533
5.940000	0.919704
6.030000	0.922547
6.120000	0.925156
6.210000	0.928178
6.300000	0.930692
6.390000	0.933131
6.480000	0.935708
6.570000	0.938285
6.660000	0.940661
6.750000	0.942899
6.840000	0.944914
6.930000	0.946908
7.020000	0.949103
7.110000	0.951097
7.200000	0.952561
7.290000	0.954279
7.380000	0.955764
7.470000	0.957461
7.560000	0.958850
7.650000	0.960526
7.740000	0.962053
7.830000	0.963569
7.920000	0.965118
8.010000	0.966263
8.100000	0.967525
8.190000	0.968936
8.280000	0.970187
8.370000	0.971237
8.460000	0.972383
8.550000	0.973475
8.640000	0.974483
8.730000	0.975480
8.820000	0.976360
8.910000	0.977367
9.000000	0.978195
9.090000	0.979043
9.180000	0.979902
9.270000	0.980623
9.360000	0.981281
9.450000	0.981854
9.540000	0.982617
9.630000	0.983285
9.720000	0.983848
9.810000	0.984367
9.900000	0.985004
9.990000	0.985576
10.080000	0.986213
10.170000	0.986690
10.260000	0.987210
10.350000	0.987708
10.440000	0.988206
10.530000	0.988652
10.620000	0.989034
10.710000	0.989309
10.800000	0.989649
10.890000	0.990052
10.980000	0.990434
11.070000	0.990720
11.160000	0.991049
11.250000	0.991484
11.340000	0.991759
11.430000	0.992067
11.520000	0.992353
11.610000	0.992629
11.700000	0.992915
11.790000	0.993191
11.880000	0.993499
11.970000	0.993743
12.060000	0.993944
12.150000	0.994188
12.240000	0.994443
12.330000	0.994602
12.420000	0.994899
12.510000	0.995079
12.600000	0.995259
12.690000	0.995461
12.780000	0.995662
12.870000	0.995853
12.960000	0.995970
13.050000	0.996140
13.140000	0.996246
13.230000	0.996436
13.320000	0.996574
13.410000	0.996712
13.500000	0.996829
13.590000	0.996946
13.680000	0.997052
13.770000	0.997158
13.860000	0.997211
13.950000	0.997296
14.040000	0.997412
14.130000	0.997508
14.220000	0.997571
14.310000	0.997688
14.400000	0.997794
14.490000	0.997858
14.580000	0.997953
14.670000	0.998038
14.760000	0.998155
14.850000	0.998239
14.940000	0.998314
15.030000	0.998367
15.120000	0.998462
15.210000	0.998494
15.300000	0.998536
15.390000	0.998568
15.480000	0.998621
15.570000	0.998685
15.660000	0.998738
15.750000	0.998749
15.840000	0.998791
15.930000	0.998812
16.020000	0.998823
16.110000	0.998876
16.200000	0.998950
16.290000	0.998992
16.380000	0.999024
16.470000	0.999035
16.560000	0.999067
16.650000	0.999088
16.740000	0.999099
16.830000	0.999109
16.920000	0.999162
17.010000	0.999194
17.100000	0.999215
17.190000	0.999247
17.280000	0.999258
17.370000	0.999279
17.460000	0.999289
17.550000	0.999342
17.640000	0.999385
17.730000	0.999395
17.820000	0.999406
17.910000	0.999449
18.000000	0.999480
18.090000	0.999502
18.180000	0.999523
18.270000	0.999533
18.360000	0.999565
18.450000	0.999576
18.540000	0.999608
18.630000	0.999629
18.720000	0.999629
18.810000	0.999650
18.900000	0.999650
18.990000	0.999661
19.080000	0.999682
19.170000	0.999692
19.260000	0.999692
19.350000	0.999692
19.440000	0.999703
19.530000	0.999714
19.620000	0.999714
19.710000	0.999724
19.800000	0.999735
19.890000	0.999756
19.980000	0.999756
20.070000	0.999756
Step finding, low FRET
0.000000	0.000000
0.090000	0.041757
0.180000	0.082401
0.270000	0.120143
0.360000	0.157909
0.450000	0.192182
0.540000	0.225341
0.630000	0.257884
0.720000	0.288639
0.810000	0.317571
0.900000	0.345342
0.990000	0.372497
1.080000	0.397946
1.170000	0.423728
1.260000	0.447650
1.350000	0.471323
1.440000	0.494025
1.530000	0.515792
1.620000	0.536836
1.710000	0.555713
1.800000	0.573797
1.890000	0.591940
1.980000	0.608721
2.070000	0.625016
2.160000	0.641276
2.250000	0.656281
2.340000	0.670065
2.430000	0.683969
2.520000	0.696984
2.610000	0.709596
2.700000	0.722291
2.790000	0.734051
2.880000	0.745361
2.970000	0.756611
3.060000	0.766275
3.150000	0.775974
3.240000	0.785448
3.330000	0.794744
3.420000	0.803342
3.510000	0.811502
3.600000	0.819495
3.690000	0.827418
3.780000	0.834464
3.870000	0.840978
3.960000	0.847692
4.050000	0.854265
4.140000	0.860577
4.230000	0.866877
4.320000	0.872408
4.410000	0.877607
4.500000	0.882522
4.590000	0.887270
4.680000	0.891688
4.770000	0.895927
4.860000	0.900392
4.950000	0.904549
5.040000	0.908717
5.130000	0.912933
5.220000	0.916628
5.310000	0.920086
5.400000	0.923414
5.490000	0.926754
5.580000	0.929691
5.670000	0.932912
5.760000	0.935813
5.850000	0.938572
5.940000	0.941344
6.030000	0.944056
6.120000	0.946187
6.210000	0.948390
6.300000	0.950616
6.390000	0.952630
6.480000	0.954726
6.570000	0.956372
6.660000	0.957911
6.750000	0.959179
6.840000	0.960979
6.930000	0.962459
7.020000	0.964010
7.110000	0.965763
7.200000	0.967326
7.290000	0.968890
7.380000	0.970322
7.470000	0.971744
7.560000	0.972809
7.650000	0.974088
7.740000	0.975403
7.830000	0.976658
7.920000	0.977653
8.010000	0.978624
8.100000	0.979465
8.190000	0.980235
8.280000	0.981052
8.370000	0.981810
8.460000	0.982497
8.550000	0.983124
8.640000	0.983728
8.730000	0.984427
8.820000	0.985019
8.910000	0.985635
9.000000	0.986381
9.090000	0.987009
9.180000	0.987482
9.270000	0.987992
9.360000	0.988489
9.450000	0.989034
9.540000	0.989507
9.630000	0.989910
9.720000	0.990313
9.810000	0.990846
9.900000	0.991225
9.990000	0.991615
10.080000	0.991994
10.170000	0.992267
10.260000	0.992681
10.350000	0.993037
10.440000	0.993285
10.530000	0.993581
10.620000	0.993925
10.710000	0.994162
10.800000	0.994375
10.890000	0.994635
10.980000	0.994777
11.070000	0.995014
11.160000	0.995216
11.250000	0.995452
11.340000	0.995630
11.430000	0.995796
11.520000	0.995926
11.610000	0.996080
11.700000	0.996210
11.790000	0.996364
11.880000	0.996530
11.970000	0.996637
12.060000	0.996755
12.150000	0.996874
12.240000	0.997004
12.330000	0.997051
12.420000	0.997205
12.510000	0.997288
12.600000	0.997383
12.690000	0.997442
12.780000	0.997549
12.870000	0.997691
12.960000	0.997738
13.050000	0.997821
13.140000	0.997951
13.230000	0.998046
13.320000	0.998200
13.410000	0.998271
13.500000	0.998366
13.590000	0.998401
13.680000	0.998496
13.770000	0.998543
13.860000	0.998591
13.950000	0.998674
14.040000	0.998721
14.130000	0.998757
14.220000	0.998816
14.310000	0.998899
14.400000	0.998958
14.490000	0.998982
14.580000	0.999017
14.670000	0.999088
14.760000	0.999100
14.850000	0.999124
14.940000	0.999135
15.030000	0.999159
15.120000	0.999230
15.210000	0.999278
15.300000	0.999313
15.390000	0.999337
15.480000	0.999396
15.570000	0.999443
15.660000	0.999467
15.750000	0.999491
15.840000	0.999503
15.930000	0.999514
16.020000	0.999550
16.110000	0.999574
16.200000	0.999586
16.290000	0.999597
16.380000	0.999609
16.470000	0.999621
16.560000	0.999645
16.650000	0.999645
16.740000	0.999645
16.830000	0.999657
16.920000	0.999668
17.010000	0.999692
17.100000	0.999716
17.190000	0.999728
17.280000	0.999751
17.370000	0.999787
17.460000	0.999799
17.550000	0.999811
17.640000	0.999811
17.730000	0.999811
17.820000	0.999822
17.910000	0.999822
18.000000	0.999834
18.090000	0.999846
18.180000	0.999858
18.270000	0.999858
18.360000	0.999858
18.450000	0.999858
18.540000	0.999882
18.630000	0.999882
18.720000	0.999893
18.810000	0.999905
18.900000	0.999905
18.990000	0.999905
19.080000	0.999929
19.170000	0.999941
19.260000	0.999941
19.350000	0.999941
19.440000	0.999941
19.530000	0.999941
19.620000	0.999953
19.710000	0.999953
19.800000	0.999953
19.890000	0.999953
19.980000	0.999953
20.070000	0.999953
Step finding, mid FRET
0.000000	0.000000
0.090000	0.045753
0.180000	0.089151
0.270000	0.131200
0.360000	0.171827
0.450000	0.211167
0.540000	0.247195
0.630000	0.283186
0.720000	0.316112
0.810000	0.348437
0.900000	0.378886
0.990000	0.408415
1.080000	0.435381
1.170000	0.461967
1.260000	0.488332
1.350000	0.511509
1.440000	0.534931
1.530000	0.557200
1.620000	0.577875
1.710000	0.597091
1.800000	0.615473
1.890000	0.632617
1.980000	0.649564
2.070000	0.665506
2.160000	0.681901
2.250000	0.696776
2.340000	0.710793
2.430000	0.723987
2.520000	0.736520
2.610000	0.749004
2.700000	0.760801
2.790000	0.772266
2.880000	0.783254
2.970000	0.793224
3.060000	0.803255
3.150000	0.812305
3.240000	0.820987
3.330000	0.828761
3.420000	0.837321
3.510000	0.844617
3.600000	0.851766
3.690000	0.858830
3.780000	0.865660
3.870000	0.871804
3.960000	0.877874
4.050000	0.883576
4.140000	0.889389
4.230000	0.894736
4.320000	0.899592
4.410000	0.903884
4.500000	0.908053
4.590000	0.912173
4.680000	0.916367
4.770000	0.920328
4.860000	0.924007
4.950000	0.927943
5.040000	0.931549
5.130000	0.934737
5.220000	0.937692
5.310000	0.940525
5.400000	0.943358
5.490000	0.946129
5.580000	0.948753
5.670000	0.951059
5.760000	0.953119
5.850000	0.955424
5.940000	0.957521
6.030000	0.959851
6.120000	0.961556
6.210000	0.963236
6.300000	0.965063
6.390000	0.966547
6.480000	0.968006
6.570000	0.969613
6.660000	0.971072
6.750000	0.972409
6.840000	0.973623
6.930000	0.974837
7.020000	0.976051
7.110000	0.977301
7.200000	0.978368
7.290000	0.979374
7.380000	0.980208
7.470000	0.981054
7.560000	0.981961
7.650000	0.982807
7.740000	0.983703
7.830000	0.984487
7.920000	0.985321
8.010000	0.986008
8.100000	0.986670
8.190000	0.987271
8.280000	0.987897
8.370000	0.988461
8.460000	0.988976
8.550000	0.989515
8.640000	0.989957
8.730000	0.990276
8.820000	0.990717
8.910000	0.991109
9.000000	0.991465
9.090000	0.991759
9.180000	0.992201
9.270000	0.992556
9.360000	0.992826
9.450000	0.993022
9.540000	0.993145
9.630000	0.993476
9.720000	0.993746
9.810000	0.994028
9.900000	0.994396
9.990000	0.994580
10.080000	0.994874
10.170000	0.995119
10.260000	0.995340
10.350000	0.995573
10.440000	0.995733
10.530000	0.995867
10.620000	0.996039
10.710000	0.996211
10.800000	0.996346
10.890000	0.996566
10.980000	0.996726
11.070000	0.996885
11.160000	0.997020
11.250000	0.997094
11.340000	0.997192
11.430000	0.997351
11.520000	0.997511
11.610000	0.997609
11.700000	0.997780
11.790000	0.997829
11.880000	0.997891
11.970000	0.997964
12.060000	0.998062
12.150000	0.998210
12.240000	0.998271
12.330000	0.998357
12.420000	0.998394
12.510000	0.998492
12.600000	0.998504
12.690000	0.998590
12.780000	0.998651
12.870000	0.998749
12.960000	0.998811
13.050000	0.998872
13.140000	0.998884
13.230000	0.998896
13.320000	0.998945
13.410000	0.998970
13.500000	0.999031
13.590000	0.999068
13.680000	0.999117
13.770000	0.999154
13.860000	0.999191
13.950000	0.999240
14.040000	0.999289
14.130000	0.999362
14.220000	0.999387
14.310000	0.999411
14.400000	0.999473
14.490000	0.999497
14.580000	0.999509
14.670000	0.999509
14.760000	0.999534
14.850000	0.999534
14.940000	0.999534
15.030000	0.999571
15.120000	0.999595
15.210000	0.999620
15.300000	0.999632
15.390000	0.999632
15.480000	0.999632
15.570000	0.999657
15.660000	0.999681
15.750000	0.999693
15.840000	0.999706
15.930000	0.999767
16.020000	0.999767
16.110000	0.999779
16.200000	0.999779
16.290000	0.999779
16.380000	0.999792
16.470000	0.999804
16.560000	0.999816
16.650000	0.999828
16.740000	0.999841
16.830000	0.999853
16.920000	0.999853
17.010000	0.999865
17.100000	0.999902
17.190000	0.999914
17.280000	0.999914
17.370000	0.999914
17.460000	0.999926
17.550000	0.999939
17.640000	0.999939
17.730000	0.999939
17.820000	0.999939
17.910000	0.999939
18.000000	0.999939
18.090000	0.999939
18.180000	0.999939
18.270000	0.999939
18.360000	0.999951
18.450000	0.999951
18.540000	0.999951
18.630000	0.999951
18.720000	0.999951
18.810000	0.999951
18.900000	0.999951
18.990000	0.999951
19.080000	0.999951
19.170000	0.999951
19.260000	0.999951
19.350000	0.999951
19.440000	0.999951
19.530000	0.999951
19.620000	0.999951
19.710000	0.999951
19.800000	0.999951
19.890000	0.999951
19.980000	0.999951
20.070000	0.999951
Step finding, high FRET
0.000000	0.000000
0.090000	0.025661
0.180000	0.051159
0.270000	0.074754
0.360000	0.097833
0.450000	0.121734
0.540000	0.144625
0.630000	0.165685
0.720000	0.186510
0.810000	0.206888
0.900000	0.227338
0.990000	0.246637
1.080000	0.266523
1.170000	0.286127
1.260000	0.305590
1.350000	0.324443
1.440000	0.341887
1.530000	0.359097
1.620000	0.375437
1.710000	0.391895
1.800000	0.409175
1.890000	0.423990
1.980000	0.440307
2.070000	0.455897
2.160000	0.469913
2.250000	0.483248
2.340000	0.496044
2.430000	0.509896
2.520000	0.523255
2.610000	0.535980
2.700000	0.547085
2.790000	0.559341
2.880000	0.570516
2.970000	0.582866
3.060000	0.593853
3.150000	0.604325
3.240000	0.614937
3.330000	0.624798
3.420000	0.634588
3.510000	0.643627
3.600000	0.652666
3.690000	0.662597
3.780000	0.671988
3.870000	0.680041
3.960000	0.687813
4.050000	0.696406
4.140000	0.703895
4.230000	0.711831
4.320000	0.719250
4.410000	0.726246
4.500000	0.733243
4.590000	0.740826
4.680000	0.747541
4.770000	0.754725
4.860000	0.761815
4.950000	0.767286
5.040000	0.773014
5.130000	0.779494
5.220000	0.785411
5.310000	0.790928
5.400000	0.796704
5.490000	0.802291
5.580000	0.807668
5.670000	0.812246
5.760000	0.816965
5.850000	0.821872
5.940000	0.826309
6.030000	0.831099
6.120000	0.835677
6.210000	0.840185
6.300000	0.844669
6.390000	0.848895
6.480000	0.853027
6.570000	0.856901
6.660000	0.860470
6.750000	0.863827
6.840000	0.867490
6.930000	0.870847
7.020000	0.874087
7.110000	0.877233
7.200000	0.880403
7.290000	0.882633
7.380000	0.885944
7.470000	0.888456
7.560000	0.891602
7.650000	0.894537
7.740000	0.897307
7.830000	0.900289
7.920000	0.903036
8.010000	0.905783
8.100000	0.908037
8.190000	0.910549
8.280000	0.912920
8.370000	0.915503
8.460000	0.917451
8.550000	0.920057
8.640000	0.922476
8.730000	0.924401
8.820000	0.926420
8.910000	0.928228
9.000000	0.930482
9.090000	0.932289
9.180000	0.934261
9.270000	0.936281
9.360000	0.937713
9.450000	0.939356
9.540000	0.941023
9.630000	0.942667
9.720000	0.944122
9.810000	0.945531
9.900000	0.947104
9.990000	0.948254
10.080000	0.949546
10.170000	0.950673
10.260000	0.952058
10.350000	0.953279
10.440000	0.954312
10.530000	0.955838
10.620000	0.956824
10.710000	0.958068
10.800000	0.959148
10.890000	0.960228
10.980000	0.961590
11.070000	0.962576
11.160000	0.963515
11.250000	0.964806
11.340000	0.965558
11.430000	0.966520
11.520000	0.967671
11.610000	0.968727
11.700000	0.969455
11.790000	0.970019
11.880000	0.970864
11.970000	0.971709
12.060000	0.972554
12.150000	0.973259
12.240000	0.973892
12.330000	0.974526
12.420000	0.975207
12.510000	0.975677
12.600000	0.976498
12.690000	0.977109
12.780000	0.977790
12.870000	0.978212
12.960000	0.978870
13.050000	0.979433
13.140000	0.979950
13.230000	0.980278
13.320000	0.980889
13.410000	0.981218
13.500000	0.981687
13.590000	0.982157
13.680000	0.982673
13.770000	0.983213
13.860000	0.983777
13.950000	0.984035
14.040000	0.984504
14.130000	0.984998
14.220000	0.985444
14.310000	0.985725
14.400000	0.986078
14.490000	0.986453
14.580000	0.986688
14.670000	0.987064
14.760000	0.987369
14.850000	0.987627
14.940000	0.988050
15.030000	0.988496
15.120000	0.988777
15.210000	0.989059
15.300000	0.989294
15.390000	0.989693
15.480000	0.989811
15.570000	0.990022
15.660000	0.990327
15.750000	0.990468
15.840000	0.990773
15.930000	0.991031
16.020000	0.991290
16.110000	0.991642
16.200000	0.991877
16.290000	0.992088
16.380000	0.992346
16.470000	0.992557
16.560000	0.992628
16.650000	0.992792
16.740000	0.992957
16.830000	0.993097
16.920000	0.993356
17.010000	0.993450
17.100000	0.993614
17.190000	0.993849
17.280000	0.993990
17.370000	0.994177
17.460000	0.994365
17.550000	0.994459
17.640000	0.994577
17.730000	0.994741
17.820000	0.994882
[truncated: 700 more rows]
