# Supplementary material for: A blind benchmark of analysis tools to infer kinetic rate constants from single-molecule FRET trajectories
Source: Nat Commun. 2022 Sep 14;13:5402. doi: 10.1038/s41467-022-33023-3 (PMC9474500; doi:10.1038/s41467-022-33023-3)
Supplement: Supplementary file 19 — Source Data [file 41467_2022_33023_MOESM19_ESM.zip › Source Data/SuppFigure5/SourceData_SuppFig5B.txt]

postFRET, low FRET
0.000000	0.000000
0.090000	0.024518
0.180000	0.047486
0.270000	0.070880
0.360000	0.093377
0.450000	0.115775
0.540000	0.136992
0.630000	0.158366
0.720000	0.179526
0.810000	0.199377
0.900000	0.217961
0.990000	0.236930
1.080000	0.253664
1.170000	0.271751
1.260000	0.289012
1.350000	0.306159
1.440000	0.322025
1.530000	0.338148
1.620000	0.353545
1.710000	0.369625
1.800000	0.384509
1.890000	0.399180
1.980000	0.413624
2.070000	0.427313
2.160000	0.440718
2.250000	0.454023
2.340000	0.467186
2.430000	0.479736
2.520000	0.491661
2.610000	0.504383
2.700000	0.516820
2.790000	0.529243
2.880000	0.540285
2.970000	0.550602
3.060000	0.561289
3.150000	0.572360
3.240000	0.582506
3.330000	0.592481
3.420000	0.602485
3.510000	0.611976
3.600000	0.621780
3.690000	0.629977
3.780000	0.639170
3.870000	0.647494
3.960000	0.656359
4.050000	0.664342
4.140000	0.672425
4.230000	0.680010
4.320000	0.687352
4.410000	0.694638
4.500000	0.702009
4.590000	0.709309
4.680000	0.716823
4.770000	0.723511
4.860000	0.730128
4.950000	0.736773
5.040000	0.742949
5.130000	0.749182
5.220000	0.755528
5.310000	0.761149
5.400000	0.767282
5.490000	0.773017
5.580000	0.778695
5.670000	0.783889
5.760000	0.789026
5.850000	0.794561
5.940000	0.799229
6.030000	0.803953
6.120000	0.808564
6.210000	0.812719
6.300000	0.816632
6.390000	0.820702
6.480000	0.825455
6.570000	0.829339
6.660000	0.833381
6.750000	0.837322
6.840000	0.841293
6.930000	0.845306
7.020000	0.848863
7.110000	0.852321
7.200000	0.855821
7.290000	0.859365
7.380000	0.862467
7.470000	0.865811
7.560000	0.869041
7.650000	0.872357
7.740000	0.875630
7.830000	0.878874
7.920000	0.882005
8.010000	0.884893
8.100000	0.887626
8.190000	0.890372
8.280000	0.892876
8.370000	0.895424
8.460000	0.898013
8.550000	0.900475
8.640000	0.902880
8.730000	0.905043
8.820000	0.907135
8.910000	0.909383
9.000000	0.911560
9.090000	0.913482
9.180000	0.915431
9.270000	0.917281
9.360000	0.919230
9.450000	0.921166
9.540000	0.923073
9.630000	0.925008
9.720000	0.926772
9.810000	0.928295
9.900000	0.930088
9.990000	0.931852
10.080000	0.933574
10.170000	0.935083
10.260000	0.936491
10.350000	0.938057
10.440000	0.939394
10.530000	0.940988
10.620000	0.942297
10.710000	0.943791
10.800000	0.945186
10.890000	0.946424
10.980000	0.947676
11.070000	0.948800
11.160000	0.949967
11.250000	0.951276
11.340000	0.952358
11.430000	0.953439
11.520000	0.954649
11.610000	0.955588
11.700000	0.956598
11.790000	0.957595
11.880000	0.958534
11.970000	0.959758
12.060000	0.960711
12.150000	0.961707
12.240000	0.962618
12.330000	0.963543
12.420000	0.964567
12.510000	0.965321
12.600000	0.965990
12.690000	0.966858
12.780000	0.967669
12.870000	0.968424
12.960000	0.969135
13.050000	0.969818
13.140000	0.970444
13.230000	0.971113
13.320000	0.971853
13.410000	0.972422
13.500000	0.973077
13.590000	0.973660
13.680000	0.974173
13.770000	0.974500
13.860000	0.975041
13.950000	0.975652
14.040000	0.976264
14.130000	0.976748
14.220000	0.977246
14.310000	0.977773
14.400000	0.978342
14.490000	0.978897
14.580000	0.979438
14.670000	0.979978
14.760000	0.980533
14.850000	0.981117
14.940000	0.981658
15.030000	0.982070
15.120000	0.982440
15.210000	0.982810
15.300000	0.983166
15.390000	0.983422
15.480000	0.983863
15.570000	0.984148
15.660000	0.984646
15.750000	0.984902
15.840000	0.985144
15.930000	0.985557
16.020000	0.985884
16.110000	0.986282
16.200000	0.986695
16.290000	0.987022
16.380000	0.987378
16.470000	0.987677
16.560000	0.988061
16.650000	0.988360
16.740000	0.988516
16.830000	0.988829
16.920000	0.989057
17.010000	0.989370
17.100000	0.989598
17.190000	0.989797
17.280000	0.990096
17.370000	0.990338
17.460000	0.990594
17.550000	0.990779
17.640000	0.991049
17.730000	0.991149
17.820000	0.991377
17.910000	0.991675
18.000000	0.991889
18.090000	0.992031
18.180000	0.992188
18.270000	0.992430
18.360000	0.992600
18.450000	0.992714
18.540000	0.992842
18.630000	0.993027
18.720000	0.993155
18.810000	0.993298
18.900000	0.993468
18.990000	0.993668
19.080000	0.993810
19.170000	0.993938
19.260000	0.994166
19.350000	0.994336
19.440000	0.994479
19.530000	0.994564
19.620000	0.994635
19.710000	0.994835
19.800000	0.994891
19.890000	0.994977
19.980000	0.995091
20.070000	0.995261
postFRET, mid FRET
0.000000	0.000000
0.090000	0.016109
0.180000	0.027261
0.270000	0.041512
0.360000	0.057001
0.450000	0.065056
0.540000	0.073730
0.630000	0.087980
0.720000	0.096654
0.810000	0.108426
0.900000	0.118340
0.990000	0.127014
1.080000	0.138786
1.170000	0.149318
1.260000	0.156753
1.350000	0.168525
1.440000	0.182776
1.530000	0.187113
1.620000	0.196406
1.710000	0.203841
1.800000	0.210037
1.890000	0.219331
1.980000	0.234201
2.070000	0.242875
2.160000	0.251549
2.250000	0.259603
2.340000	0.269517
2.430000	0.280050
2.520000	0.288104
2.610000	0.296159
2.700000	0.307311
2.790000	0.317844
2.880000	0.325279
2.970000	0.330855
3.060000	0.337670
3.150000	0.345105
3.240000	0.352540
3.330000	0.359975
3.420000	0.371747
3.510000	0.381660
3.600000	0.387856
3.690000	0.392813
3.780000	0.399628
3.870000	0.406444
3.960000	0.414498
4.050000	0.422553
4.140000	0.429368
4.230000	0.439281
4.320000	0.444857
4.410000	0.453532
4.500000	0.458488
4.590000	0.464684
4.680000	0.470880
4.770000	0.477695
4.860000	0.486369
4.950000	0.489467
5.040000	0.496902
5.130000	0.504337
5.220000	0.514250
5.310000	0.516729
5.400000	0.522924
5.490000	0.526022
5.580000	0.529740
5.670000	0.535936
5.760000	0.539033
5.850000	0.543371
5.940000	0.548327
6.030000	0.552664
6.120000	0.561958
6.210000	0.568154
6.300000	0.572491
6.390000	0.576208
6.480000	0.581165
6.570000	0.585502
6.660000	0.591698
6.750000	0.596035
6.840000	0.602230
6.930000	0.605948
7.020000	0.609046
7.110000	0.614002
7.200000	0.620198
7.290000	0.625774
7.380000	0.628253
7.470000	0.631970
7.560000	0.635688
7.650000	0.643123
7.740000	0.648699
7.830000	0.649938
7.920000	0.653656
8.010000	0.657993
8.100000	0.660471
8.190000	0.662949
8.280000	0.671004
8.370000	0.674102
8.460000	0.675341
8.550000	0.679678
8.640000	0.681537
8.730000	0.688971
8.820000	0.695787
8.910000	0.700124
9.000000	0.703841
9.090000	0.711276
9.180000	0.716853
9.270000	0.718711
9.360000	0.723048
9.450000	0.724907
9.540000	0.726766
9.630000	0.729864
9.720000	0.731103
9.810000	0.732342
9.900000	0.734820
9.990000	0.738538
10.080000	0.740397
10.170000	0.743494
10.260000	0.744114
10.350000	0.747212
10.440000	0.751549
10.530000	0.754027
10.620000	0.757125
10.710000	0.757745
10.800000	0.761462
10.890000	0.763941
10.980000	0.767038
11.070000	0.772615
11.160000	0.773854
11.250000	0.776332
11.340000	0.780050
11.430000	0.783767
11.520000	0.785006
11.610000	0.788724
11.700000	0.789343
11.790000	0.790582
11.880000	0.794919
11.970000	0.796159
12.060000	0.798637
12.150000	0.804833
12.240000	0.806691
12.330000	0.811648
12.420000	0.813507
12.510000	0.817224
12.600000	0.819083
12.690000	0.820322
12.780000	0.823420
12.870000	0.825898
12.960000	0.827757
13.050000	0.830855
13.140000	0.832714
13.230000	0.835192
13.320000	0.838910
13.410000	0.840768
13.500000	0.842627
13.590000	0.845105
13.680000	0.846964
13.770000	0.848823
13.860000	0.851301
13.950000	0.853779
14.040000	0.853779
14.130000	0.855638
14.220000	0.858736
14.310000	0.859975
14.400000	0.861834
14.490000	0.865551
14.580000	0.866171
14.670000	0.868030
14.760000	0.868030
14.850000	0.869888
14.940000	0.871747
15.030000	0.874226
15.120000	0.875465
15.210000	0.876084
15.300000	0.879802
15.390000	0.882280
15.480000	0.883519
15.570000	0.884758
15.660000	0.884758
15.750000	0.885378
15.840000	0.886617
15.930000	0.887856
16.020000	0.889095
16.110000	0.890954
16.200000	0.893432
16.290000	0.894052
16.380000	0.894052
16.470000	0.894672
16.560000	0.895291
16.650000	0.895291
16.740000	0.896530
16.830000	0.896530
16.920000	0.897770
17.010000	0.898389
17.100000	0.900248
17.190000	0.900867
17.280000	0.901487
17.370000	0.901487
17.460000	0.902107
17.550000	0.902726
17.640000	0.903346
17.730000	0.903965
17.820000	0.904585
17.910000	0.904585
18.000000	0.905204
18.090000	0.907683
18.180000	0.907683
18.270000	0.908302
18.360000	0.908302
18.450000	0.908922
18.540000	0.910161
18.630000	0.911400
18.720000	0.913259
18.810000	0.915737
18.900000	0.916976
18.990000	0.920074
19.080000	0.920074
19.170000	0.921933
19.260000	0.923792
19.350000	0.925031
19.440000	0.926270
19.530000	0.927509
19.620000	0.928748
19.710000	0.929368
19.800000	0.929368
19.890000	0.929988
19.980000	0.929988
20.070000	0.930607
postFRET, high FRET
0.000000	0.000000
0.090000	0.028102
0.180000	0.056673
0.270000	0.083764
0.360000	0.109786
0.450000	0.135895
0.540000	0.161814
0.630000	0.187060
0.720000	0.210400
0.810000	0.233242
0.900000	0.254414
0.990000	0.274912
1.080000	0.296611
1.170000	0.317505
1.260000	0.337240
1.350000	0.356361
1.440000	0.374998
1.530000	0.392595
1.620000	0.410470
1.710000	0.427129
1.800000	0.443847
1.890000	0.458997
1.980000	0.474249
2.070000	0.489180
2.160000	0.503758
2.250000	0.518000
2.340000	0.532359
2.430000	0.546029
2.520000	0.559054
2.610000	0.572211
2.700000	0.584871
2.790000	0.596812
2.880000	0.608987
2.970000	0.620313
3.060000	0.631419
3.150000	0.642364
3.240000	0.653163
3.330000	0.663404
3.420000	0.673499
3.510000	0.682803
3.600000	0.692034
3.690000	0.701279
3.780000	0.709968
3.870000	0.718275
3.960000	0.725821
4.050000	0.734231
4.140000	0.742143
4.230000	0.748897
4.320000	0.756428
4.410000	0.763798
4.500000	0.770524
4.590000	0.777366
4.680000	0.783783
4.770000	0.790157
4.860000	0.796677
4.950000	0.802391
5.040000	0.808340
5.130000	0.813688
5.220000	0.819138
5.310000	0.824354
5.400000	0.829145
5.490000	0.834171
5.580000	0.839446
5.670000	0.844500
5.760000	0.849160
5.850000	0.853672
5.940000	0.857804
6.030000	0.861658
6.120000	0.865833
6.210000	0.868940
6.300000	0.872691
6.390000	0.876119
6.480000	0.879753
6.570000	0.883445
6.660000	0.887064
6.750000	0.890390
6.840000	0.893364
6.930000	0.896558
7.020000	0.899840
7.110000	0.903005
7.200000	0.905730
7.290000	0.908529
7.380000	0.911137
7.470000	0.914214
7.560000	0.917129
7.650000	0.919635
7.740000	0.921789
7.830000	0.923767
7.920000	0.925950
8.010000	0.927986
8.100000	0.930096
8.190000	0.932191
8.280000	0.934184
8.370000	0.935869
8.460000	0.937832
8.550000	0.939840
8.640000	0.941569
8.730000	0.943356
8.820000	0.944880
8.910000	0.946360
9.000000	0.947840
9.090000	0.949232
9.180000	0.950785
9.270000	0.952103
9.360000	0.953656
9.450000	0.954697
9.540000	0.956001
9.630000	0.957407
9.720000	0.958594
9.810000	0.959986
9.900000	0.960997
9.990000	0.962213
10.080000	0.963209
10.170000	0.964367
10.260000	0.965319
10.350000	0.966301
10.440000	0.967195
10.530000	0.968103
10.620000	0.968982
10.710000	0.970008
10.800000	0.971063
10.890000	0.971971
10.980000	0.972894
11.070000	0.973656
11.160000	0.974491
11.250000	0.975238
11.340000	0.976074
11.430000	0.976792
11.520000	0.977568
11.610000	0.978257
11.700000	0.978916
11.790000	0.979414
11.880000	0.980030
11.970000	0.980718
12.060000	0.981363
12.150000	0.981934
12.240000	0.982374
12.330000	0.983121
12.420000	0.983561
12.510000	0.984059
12.600000	0.984337
12.690000	0.984865
12.780000	0.985202
12.870000	0.985612
12.960000	0.985978
13.050000	0.986374
13.140000	0.986740
13.230000	0.987004
13.320000	0.987561
13.410000	0.987898
13.500000	0.988410
13.590000	0.988660
13.680000	0.988982
13.770000	0.989348
13.860000	0.989597
13.950000	0.989890
14.040000	0.990330
14.130000	0.990594
14.220000	0.990843
14.310000	0.991165
14.400000	0.991268
14.490000	0.991575
14.580000	0.991839
14.670000	0.992176
14.760000	0.992322
14.850000	0.992484
14.940000	0.992733
15.030000	0.992923
15.120000	0.993158
15.210000	0.993421
15.300000	0.993670
15.390000	0.993890
15.480000	0.994110
15.570000	0.994315
15.660000	0.994447
15.750000	0.994593
15.840000	0.994696
15.930000	0.994799
16.020000	0.994945
16.110000	0.995106
16.200000	0.995194
16.290000	0.995370
16.380000	0.995473
16.470000	0.995531
16.560000	0.995575
16.650000	0.995722
16.740000	0.995868
16.830000	0.995985
16.920000	0.996293
17.010000	0.996337
17.100000	0.996425
17.190000	0.996542
17.280000	0.996615
17.370000	0.996674
17.460000	0.996791
17.550000	0.996894
17.640000	0.996923
17.730000	0.997055
17.820000	0.997202
17.910000	0.997231
18.000000	0.997289
18.090000	0.997333
18.180000	0.997392
18.270000	0.997495
18.360000	0.997626
18.450000	0.997670
18.540000	0.997714
18.630000	0.997758
18.720000	0.997817
18.810000	0.997905
18.900000	0.997993
18.990000	0.998051
19.080000	0.998051
19.170000	0.998125
19.260000	0.998169
19.350000	0.998227
19.440000	0.998286
19.530000	0.998330
19.620000	0.998330
19.710000	0.998359
19.800000	0.998447
19.890000	0.998506
19.980000	0.998549
20.070000	0.998579
Step finding, low FRET
0.000000	0.000000
0.090000	0.054077
0.180000	0.104008
0.270000	0.151132
0.360000	0.194903
0.450000	0.238911
0.540000	0.279980
0.630000	0.318827
0.720000	0.354380
0.810000	0.388703
0.900000	0.421280
0.990000	0.451998
1.080000	0.481294
1.170000	0.509021
1.260000	0.535371
1.350000	0.559048
1.440000	0.582222
1.530000	0.604448
1.620000	0.624979
1.710000	0.644806
1.800000	0.663982
1.890000	0.681899
1.980000	0.698972
2.070000	0.715171
2.160000	0.730030
2.250000	0.744697
2.340000	0.758187
2.430000	0.770929
2.520000	0.783019
2.610000	0.794843
2.700000	0.806163
2.790000	0.817039
2.880000	0.826849
2.970000	0.836178
3.060000	0.845040
3.150000	0.853332
3.240000	0.861217
3.330000	0.868547
3.420000	0.875062
3.510000	0.881459
3.600000	0.887685
3.690000	0.893712
3.780000	0.899494
3.870000	0.904810
3.960000	0.909911
4.050000	0.914642
4.140000	0.919418
4.230000	0.923497
4.320000	0.927562
4.410000	0.931664
4.500000	0.935136
4.590000	0.938334
4.680000	0.941673
4.770000	0.944642
4.860000	0.947626
4.950000	0.950447
5.040000	0.953134
5.130000	0.955578
5.220000	0.958058
5.310000	0.960242
5.400000	0.962522
5.490000	0.964521
5.580000	0.966483
5.670000	0.968297
5.760000	0.970044
5.850000	0.971740
5.940000	0.973273
6.030000	0.974694
6.120000	0.976108
6.210000	0.977433
6.300000	0.978537
6.390000	0.979766
6.480000	0.980802
6.570000	0.981868
6.660000	0.982764
6.750000	0.983645
6.840000	0.984445
6.930000	0.985289
7.020000	0.986096
7.110000	0.986807
7.200000	0.987443
7.290000	0.988117
7.380000	0.988702
7.470000	0.989257
7.560000	0.989916
7.650000	0.990457
7.740000	0.990842
7.830000	0.991397
7.920000	0.991863
8.010000	0.992256
8.100000	0.992567
8.190000	0.992981
8.280000	0.993381
8.370000	0.993796
8.460000	0.994092
8.550000	0.994462
8.640000	0.994706
8.730000	0.994995
8.820000	0.995202
8.910000	0.995484
9.000000	0.995802
9.090000	0.996024
9.180000	0.996261
9.270000	0.996461
9.360000	0.996616
9.450000	0.996868
9.540000	0.996994
9.630000	0.997142
9.720000	0.997290
9.810000	0.997424
9.900000	0.997579
9.990000	0.997697
10.080000	0.997838
10.170000	0.997875
10.260000	0.997994
10.350000	0.998142
10.440000	0.998231
10.530000	0.998297
10.620000	0.998342
10.710000	0.998401
10.800000	0.998512
10.890000	0.998556
10.980000	0.998653
11.070000	0.998741
11.160000	0.998838
11.250000	0.998889
11.340000	0.998956
11.430000	0.999015
11.520000	0.999097
11.610000	0.999178
11.700000	0.999208
11.790000	0.999223
11.880000	0.999289
11.970000	0.999311
12.060000	0.999326
12.150000	0.999356
12.240000	0.999423
12.330000	0.999452
12.420000	0.999482
12.510000	0.999497
12.600000	0.999511
12.690000	0.999534
12.780000	0.999556
12.870000	0.999563
12.960000	0.999608
13.050000	0.999608
13.140000	0.999630
13.230000	0.999645
13.320000	0.999659
13.410000	0.999689
13.500000	0.999689
13.590000	0.999696
13.680000	0.999704
13.770000	0.999726
13.860000	0.999726
13.950000	0.999756
14.040000	0.999756
14.130000	0.999770
14.220000	0.999778
14.310000	0.999793
14.400000	0.999800
14.490000	0.999822
14.580000	0.999837
14.670000	0.999852
14.760000	0.999859
14.850000	0.999859
14.940000	0.999882
15.030000	0.999882
15.120000	0.999889
15.210000	0.999889
15.300000	0.999896
15.390000	0.999904
15.480000	0.999911
15.570000	0.999911
15.660000	0.999911
15.750000	0.999911
15.840000	0.999911
15.930000	0.999911
16.020000	0.999911
16.110000	0.999919
16.200000	0.999919
16.290000	0.999933
16.380000	0.999941
16.470000	0.999948
16.560000	0.999948
16.650000	0.999956
16.740000	0.999956
16.830000	0.999956
16.920000	0.999963
17.010000	0.999963
17.100000	0.999963
17.190000	0.999970
17.280000	0.999970
17.370000	0.999970
17.460000	0.999970
17.550000	0.999970
17.640000	0.999970
17.730000	0.999970
17.820000	0.999978
17.910000	0.999978
18.000000	0.999978
18.090000	0.999978
18.180000	0.999978
18.270000	0.999978
18.360000	0.999978
18.450000	0.999978
18.540000	0.999978
18.630000	0.999978
18.720000	0.999985
18.810000	0.999985
18.900000	0.999985
18.990000	0.999985
19.080000	0.999985
19.170000	0.999993
19.260000	0.999993
19.350000	0.999993
19.440000	0.999993
19.530000	0.999993
19.620000	0.999993
19.710000	0.999993
19.800000	0.999993
19.890000	0.999993
19.980000	0.999993
20.070000	0.999993
Step finding, mid FRET
0.000000	0.000000
0.090000	0.062690
0.180000	0.122264
0.270000	0.177342
0.360000	0.228962
0.450000	0.278470
0.540000	0.323208
0.630000	0.366731
0.720000	0.406410
0.810000	0.443325
0.900000	0.478128
0.990000	0.511189
1.080000	0.541654
1.170000	0.570007
1.260000	0.597040
1.350000	0.621943
1.440000	0.645535
1.530000	0.667588
1.620000	0.688434
1.710000	0.707240
1.800000	0.725886
1.890000	0.742870
1.980000	0.759229
2.070000	0.773775
2.160000	0.788039
2.250000	0.801345
2.340000	0.813418
2.430000	0.825306
2.520000	0.836139
2.610000	0.846373
2.700000	0.855402
2.790000	0.864844
2.880000	0.873063
2.970000	0.881256
3.060000	0.889043
3.150000	0.895872
3.240000	0.902692
3.330000	0.908658
3.420000	0.914352
3.510000	0.919755
3.600000	0.924929
3.690000	0.929769
3.780000	0.934292
3.870000	0.938428
3.960000	0.941974
4.050000	0.945432
4.140000	0.948856
4.230000	0.951645
4.320000	0.954787
4.410000	0.957673
4.500000	0.960075
4.590000	0.962407
4.680000	0.964792
4.770000	0.966974
4.860000	0.969139
4.950000	0.971031
5.040000	0.972844
5.130000	0.974507
5.220000	0.975915
5.310000	0.977385
5.400000	0.978854
5.490000	0.980271
5.580000	0.981371
5.670000	0.982374
5.760000	0.983456
5.850000	0.984636
5.940000	0.985700
6.030000	0.986501
6.120000	0.987311
6.210000	0.988085
6.300000	0.988851
6.390000	0.989590
6.480000	0.990223
6.570000	0.990901
6.660000	0.991403
6.750000	0.991948
6.840000	0.992476
6.930000	0.992925
7.020000	0.993330
7.110000	0.993726
7.200000	0.994104
7.290000	0.994447
7.380000	0.994808
7.470000	0.995028
7.560000	0.995336
7.650000	0.995600
7.740000	0.995899
7.830000	0.996154
7.920000	0.996410
8.010000	0.996674
8.100000	0.996911
8.190000	0.997034
8.280000	0.997281
8.370000	0.997439
8.460000	0.997545
8.550000	0.997659
8.640000	0.997774
8.730000	0.997897
8.820000	0.998011
8.910000	0.998187
9.000000	0.998310
9.090000	0.998407
9.180000	0.998557
9.270000	0.998618
9.360000	0.998671
9.450000	0.998742
9.540000	0.998856
9.630000	0.998944
9.720000	0.998997
9.810000	0.999076
9.900000	0.999164
9.990000	0.999208
10.080000	0.999252
10.170000	0.999278
10.260000	0.999322
10.350000	0.999340
10.440000	0.999402
10.530000	0.999419
10.620000	0.999472
10.710000	0.999498
10.800000	0.999551
10.890000	0.999560
10.980000	0.999578
11.070000	0.999622
11.160000	0.999683
11.250000	0.999683
11.340000	0.999683
11.430000	0.999718
11.520000	0.999745
11.610000	0.999745
11.700000	0.999762
11.790000	0.999762
11.880000	0.999798
11.970000	0.999806
12.060000	0.999842
12.150000	0.999850
12.240000	0.999859
12.330000	0.999868
12.420000	0.999877
12.510000	0.999886
12.600000	0.999903
12.690000	0.999903
12.780000	0.999903
12.870000	0.999903
12.960000	0.999912
13.050000	0.999912
13.140000	0.999912
13.230000	0.999912
13.320000	0.999912
13.410000	0.999912
13.500000	0.999912
13.590000	0.999938
13.680000	0.999947
13.770000	0.999947
13.860000	0.999947
13.950000	0.999947
14.040000	0.999947
14.130000	0.999947
14.220000	0.999947
14.310000	0.999947
14.400000	0.999947
14.490000	0.999947
14.580000	0.999947
14.670000	0.999947
14.760000	0.999947
14.850000	0.999956
14.940000	0.999965
15.030000	0.999965
15.120000	0.999965
15.210000	0.999965
15.300000	0.999965
15.390000	0.999974
15.480000	0.999974
15.570000	0.999974
15.660000	0.999982
15.750000	0.999991
15.840000	0.999991
15.930000	0.999991
16.020000	0.999991
16.110000	0.999991
16.200000	0.999991
16.290000	0.999991
16.380000	0.999991
16.470000	0.999991
16.560000	0.999991
16.650000	1.000000
16.740000	1.000000
16.830000	1.000000
16.920000	1.000000
17.010000	1.000000
17.100000	1.000000
17.190000	1.000000
17.280000	1.000000
17.370000	1.000000
17.460000	1.000000
17.550000	1.000000
17.640000	1.000000
17.730000	1.000000
17.820000	1.000000
17.910000	1.000000
18.000000	1.000000
18.090000	1.000000
18.180000	1.000000
18.270000	1.000000
18.360000	1.000000
18.450000	1.000000
18.540000	1.000000
18.630000	1.000000
18.720000	1.000000
18.810000	1.000000
18.900000	1.000000
18.990000	1.000000
19.080000	1.000000
19.170000	1.000000
19.260000	1.000000
19.350000	1.000000
19.440000	1.000000
19.530000	1.000000
19.620000	1.000000
19.710000	1.000000
19.800000	1.000000
19.890000	1.000000
19.980000	1.000000
20.070000	1.000000
Step finding, high FRET
0.000000	0.000000
0.090000	0.037532
0.180000	0.073954
0.270000	0.111156
0.360000	0.144954
0.450000	0.177239
0.540000	0.208485
0.630000	0.238714
0.720000	0.266627
0.810000	0.295131
0.900000	0.321177
0.990000	0.347057
1.080000	0.371378
1.170000	0.394446
1.260000	0.416781
1.350000	0.439187
1.440000	0.459797
1.530000	0.481281
1.620000	0.501182
1.710000	0.520303
1.800000	0.538620
1.890000	0.556441
1.980000	0.573387
2.070000	0.589861
2.160000	0.605578
2.250000	0.620539
2.340000	0.634956
2.430000	0.649185
2.520000	0.662444
2.610000	0.675869
2.700000	0.688490
2.790000	0.700804
2.880000	0.712196
2.970000	0.723186
3.060000	0.734247
3.150000	0.744221
3.240000	0.754030
3.330000	0.763507
3.420000	0.772465
3.510000	0.780785
3.600000	0.789601
3.690000	0.797944
3.780000	0.805460
3.870000	0.812787
3.960000	0.819759
4.050000	0.826613
4.140000	0.832829
4.230000	0.839116
4.320000	0.845379
4.410000	0.851383
4.500000	0.856677
4.590000	0.862089
4.680000	0.867525
4.770000	0.872654
4.860000	0.877854
4.950000	0.882628
5.040000	0.887639
5.130000	0.891350
5.220000	0.895911
5.310000	0.899976
5.400000	0.903687
5.490000	0.907303
5.580000	0.910730
5.670000	0.914063
5.760000	0.917797
5.850000	0.920421
5.940000	0.923399
6.030000	0.926495
6.120000	0.929071
6.210000	0.931600
6.300000	0.933704
6.390000	0.936043
6.480000	0.938596
6.570000	0.940794
6.660000	0.942921
6.750000	0.944528
6.840000	0.946443
6.930000	0.948286
7.020000	0.950390
7.110000	0.952494
7.200000	0.954290
7.290000	0.955755
7.380000	0.957197
7.470000	0.959088
7.560000	0.960529
7.650000	0.962066
7.740000	0.963460
7.830000	0.964524
7.920000	0.965895
8.010000	0.967313
8.100000	0.968589
8.190000	0.969818
8.280000	0.970787
8.370000	0.971992
8.460000	0.973127
8.550000	0.974072
8.640000	0.975207
8.730000	0.975963
8.820000	0.976956
8.910000	0.977759
9.000000	0.978610
9.090000	0.979437
9.180000	0.980312
9.270000	0.981021
9.360000	0.981683
9.450000	0.982439
9.540000	0.982959
9.630000	0.983597
9.720000	0.984141
9.810000	0.984614
9.900000	0.985157
9.990000	0.985677
10.080000	0.986221
10.170000	0.986717
10.260000	0.987284
10.350000	0.987592
10.440000	0.988159
10.530000	0.988679
10.620000	0.989104
10.710000	0.989506
10.800000	0.990026
10.890000	0.990522
10.980000	0.991042
11.070000	0.991397
11.160000	0.991728
11.250000	0.991870
11.340000	0.992224
11.430000	0.992531
11.520000	0.992839
11.610000	0.993075
11.700000	0.993288
11.790000	0.993524
11.880000	0.993855
11.970000	0.994257
12.060000	0.994446
12.150000	0.994682
12.240000	0.994895
12.330000	0.995037
12.420000	0.995155
12.510000	0.995344
12.600000	0.995628
12.690000	0.995911
12.780000	0.995911
12.870000	0.996147
12.960000	0.996337
13.050000	0.996478
13.140000	0.996620
13.230000	0.996738
13.320000	0.996762
13.410000	0.996880
13.500000	0.996951
13.590000	0.997022
13.680000	0.997046
13.770000	0.997187
13.860000	0.997306
13.950000	0.997377
14.040000	0.997495
14.130000	0.997731
14.220000	0.997849
14.310000	0.997967
14.400000	0.998038
14.490000	0.998109
14.580000	0.998156
14.670000	0.998251
14.760000	0.998275
14.850000	0.998275
14.940000	0.998322
15.030000	0.998393
15.120000	0.998393
15.210000	0.998416
15.300000	0.998487
15.390000	0.998511
15.480000	0.998535
15.570000	0.998582
15.660000	0.998676
15.750000	0.998700
15.840000	0.998747
15.930000	0.998795
16.020000	0.998818
16.110000	0.998818
16.200000	0.998842
16.290000	0.998913
16.380000	0.998913
16.470000	0.998913
16.560000	0.998936
16.650000	0.998984
16.740000	0.999055
16.830000	0.999055
16.920000	0.999102
17.010000	0.999126
17.100000	0.999149
17.190000	0.999173
17.280000	0.999220
17.370000	0.999267
17.460000	0.999315
17.550000	0.999315
17.640000	0.999362
17.730000	0.999385
17.820000	0.999385
17.910000	0.999409
18.000000	0.999456
18.090000	0.999456
18.180000	0.999480
18.270000	0.999551
18.360000	0.999575
18.450000	0.999575
18.540000	0.999598
18.630000	0.999645
18.720000	0.999645
18.810000	0.999645
18.900000	0.999645
18.990000	0.999645
19.080000	0.999669
19.170000	0.999669
19.260000	0.999669
19.350000	0.999669
19.440000	0.999693
19.530000	0.999716
19.620000	0.999716
19.710000	0.999716
19.800000	0.999716
19.890000	0.999716
19.980000	0.999716
20.070000	0.999740
Tracy (HMM), low FRET
0.000000	0.000000
0.090000	0.007878
0.180000	0.015756
0.270000	0.022829
0.360000	0.030573
0.450000	0.037466
0.540000	0.045300
0.630000	0.052149
0.720000	0.058908
0.810000	0.065801
0.900000	0.073456
0.990000	0.080618
1.080000	0.088630
1.170000	0.095792
1.260000	0.103536
1.350000	0.110519
1.440000	0.118442
1.530000	0.125157
1.620000	0.131513
1.710000	0.138451
1.800000	0.145792
1.890000	0.152775
1.980000	0.159579
2.070000	0.165891
2.160000	0.172919
2.250000	0.179141
2.340000	0.186437
2.430000	0.192704
2.520000	0.198657
2.610000	0.205058
2.700000	0.211012
2.790000	0.217726
2.880000	0.224306
2.970000	0.230439
3.060000	0.236437
3.150000	0.242614
3.240000	0.248344
3.330000	0.254208
3.420000	0.260251
3.510000	0.267055
3.600000	0.272963
3.690000	0.278380
3.780000	0.283841
3.870000	0.289257
3.960000	0.294539
4.050000	0.299418
4.140000	0.304297
4.230000	0.309669
4.320000	0.314906
4.410000	0.320233
4.500000	0.325783
4.590000	0.330439
4.680000	0.335676
4.770000	0.340421
4.860000	0.345568
4.950000	0.350806
5.040000	0.355416
5.130000	0.360743
5.220000	0.366652
5.310000	0.372247
5.400000	0.377261
5.490000	0.382498
5.580000	0.386258
5.670000	0.391182
5.760000	0.395703
5.850000	0.401030
5.940000	0.405730
6.030000	0.410206
6.120000	0.414996
6.210000	0.419338
6.300000	0.423679
6.390000	0.427887
6.480000	0.432945
6.570000	0.437690
6.660000	0.441540
6.750000	0.445568
6.840000	0.449373
6.930000	0.453894
7.020000	0.458684
7.110000	0.463339
7.200000	0.467547
7.290000	0.471710
7.380000	0.474709
7.470000	0.479006
7.560000	0.482543
7.650000	0.486347
7.740000	0.489794
7.830000	0.493778
7.920000	0.497404
8.010000	0.501835
8.100000	0.505372
8.190000	0.508729
8.280000	0.512086
8.370000	0.515712
8.460000	0.518845
8.550000	0.522381
8.640000	0.526052
8.730000	0.529275
8.820000	0.533169
8.910000	0.536974
9.000000	0.540107
9.090000	0.543599
9.180000	0.547225
9.270000	0.550671
9.360000	0.554969
9.450000	0.558639
9.540000	0.561862
9.630000	0.565622
9.720000	0.570322
9.810000	0.573679
9.900000	0.576768
9.990000	0.580483
10.080000	0.583975
10.170000	0.587108
10.260000	0.590645
10.350000	0.593823
10.440000	0.597001
10.530000	0.600090
10.620000	0.602999
10.710000	0.606177
10.800000	0.609087
10.890000	0.611907
10.980000	0.615219
11.070000	0.617547
11.160000	0.620009
11.250000	0.622919
11.340000	0.625470
11.430000	0.627932
11.520000	0.631021
11.610000	0.633841
11.700000	0.637556
11.790000	0.639749
11.880000	0.643330
11.970000	0.646374
12.060000	0.649329
12.150000	0.651298
12.240000	0.654163
12.330000	0.656759
12.420000	0.659176
12.510000	0.661638
12.600000	0.664593
12.690000	0.666741
12.780000	0.669069
12.870000	0.671531
12.960000	0.673679
13.050000	0.676231
13.140000	0.678201
13.230000	0.681021
13.320000	0.683080
13.410000	0.685989
13.500000	0.688451
13.590000	0.691137
13.680000	0.693509
13.770000	0.695748
13.860000	0.698254
13.950000	0.700492
14.040000	0.702462
14.130000	0.704834
14.220000	0.706983
14.310000	0.709042
14.400000	0.711728
14.490000	0.714190
14.580000	0.717144
14.670000	0.719561
14.760000	0.721979
14.850000	0.723679
14.940000	0.725828
15.030000	0.727753
15.120000	0.729409
15.210000	0.731871
15.300000	0.733975
15.390000	0.735810
15.480000	0.737645
15.570000	0.739705
15.660000	0.741361
15.750000	0.743286
15.840000	0.745255
15.930000	0.747090
16.020000	0.748747
16.110000	0.750582
16.200000	0.752372
16.290000	0.754566
16.380000	0.756804
16.470000	0.758460
16.560000	0.760295
16.650000	0.762175
16.740000	0.763787
16.830000	0.765309
16.920000	0.767368
17.010000	0.769338
17.100000	0.770859
17.190000	0.772874
17.280000	0.774485
17.370000	0.776679
17.460000	0.778201
17.550000	0.779767
17.640000	0.781110
17.730000	0.783303
17.820000	0.785139
17.910000	0.786750
18.000000	0.788854
18.090000	0.790734
18.180000	0.792032
18.270000	0.793823
18.360000	0.795434
18.450000	0.796911
18.540000	0.798030
18.630000	0.799418
18.720000	0.800537
18.810000	0.802193
18.900000	0.804029
18.990000	0.805416
19.080000	0.806893
19.170000	0.808371
19.260000	0.810027
19.350000	0.811370
19.440000	0.812981
19.530000	0.814682
19.620000	0.815801
19.710000	0.817547
19.800000	0.819024
19.890000	0.820904
19.980000	0.821979
20.070000	0.823277
Tracy (HMM), mid FRET
0.000000	0.000000
0.090000	0.008372
0.180000	0.016791
0.270000	0.024923
0.360000	0.033104
0.450000	0.041380
0.540000	0.049321
0.630000	0.057118
0.720000	0.064390
0.810000	0.072044
0.900000	0.079076
0.990000	0.087256
1.080000	0.093762
1.170000	0.101607
1.260000	0.108448
1.350000	0.116102
1.440000	0.123613
1.530000	0.131315
1.620000	0.138777
1.710000	0.145379
1.800000	0.151550
1.890000	0.158726
1.980000	0.165088
2.070000	0.172264
2.160000	0.178961
2.250000	0.185371
2.340000	0.191973
2.430000	0.198431
2.520000	0.204602
2.610000	0.211347
2.700000	0.217566
2.790000	0.223833
2.880000	0.230482
2.970000	0.236701
3.060000	0.242202
3.150000	0.248326
3.240000	0.254927
3.330000	0.260572
3.420000	0.266265
3.510000	0.272866
3.600000	0.278798
3.690000	0.285065
3.780000	0.290806
3.870000	0.297072
3.960000	0.302717
4.050000	0.308027
4.140000	0.313768
4.230000	0.319078
4.320000	0.325201
4.410000	0.330272
4.500000	0.335438
4.590000	0.341179
4.680000	0.346489
4.770000	0.352038
4.860000	0.357970
4.950000	0.363136
5.040000	0.367872
5.130000	0.372847
5.220000	0.377344
5.310000	0.382798
5.400000	0.386959
5.490000	0.392126
5.580000	0.397675
5.670000	0.402650
5.760000	0.407817
5.850000	0.412218
5.940000	0.415806
6.030000	0.420781
6.120000	0.424943
6.210000	0.429009
6.300000	0.433553
6.390000	0.438433
6.480000	0.442308
6.570000	0.447570
6.660000	0.451780
6.750000	0.456611
6.840000	0.461299
6.930000	0.465940
7.020000	0.469480
7.110000	0.475172
7.200000	0.479621
7.290000	0.483257
7.380000	0.487036
7.470000	0.491389
7.560000	0.495551
7.650000	0.499474
7.740000	0.503492
7.830000	0.508419
7.920000	0.512773
8.010000	0.516887
8.100000	0.521096
8.190000	0.525258
8.280000	0.529851
8.370000	0.533630
8.460000	0.537935
8.550000	0.541380
8.640000	0.546020
8.730000	0.549943
8.820000	0.553243
8.910000	0.557023
9.000000	0.560515
9.090000	0.564055
9.180000	0.567547
9.270000	0.571326
9.360000	0.574866
9.450000	0.577976
9.540000	0.581611
9.630000	0.584721
9.720000	0.588595
9.810000	0.591848
9.900000	0.595436
9.990000	0.598737
10.080000	0.601894
10.170000	0.604812
10.260000	0.608065
10.350000	0.611318
10.440000	0.614906
10.530000	0.618446
10.620000	0.622130
10.710000	0.625144
10.800000	0.628540
10.890000	0.631171
10.980000	0.633419
11.070000	0.636768
11.160000	0.639973
11.250000	0.643322
11.340000	0.646383
11.430000	0.649302
11.520000	0.652746
11.610000	0.655855
11.700000	0.658486
11.790000	0.660926
11.880000	0.663414
11.970000	0.666954
12.060000	0.669250
12.150000	0.672503
12.240000	0.674751
12.330000	0.677191
12.420000	0.679918
12.510000	0.682070
12.600000	0.684558
12.690000	0.686854
12.780000	0.688959
12.870000	0.691734
12.960000	0.694221
13.050000	0.696183
13.140000	0.697953
13.230000	0.700775
13.320000	0.703310
13.410000	0.705654
13.500000	0.708190
13.590000	0.710582
13.680000	0.712974
13.770000	0.715509
13.860000	0.717231
13.950000	0.719288
14.040000	0.721632
14.130000	0.723976
14.220000	0.726081
14.310000	0.728425
14.400000	0.730721
14.490000	0.733161
14.580000	0.734931
14.670000	0.736605
14.760000	0.738136
14.850000	0.740528
14.940000	0.742633
15.030000	0.744642
15.120000	0.746986
15.210000	0.749043
15.300000	0.751196
15.390000	0.753205
15.480000	0.754975
15.570000	0.757223
15.660000	0.758946
15.750000	0.761194
15.840000	0.763777
15.930000	0.765739
16.020000	0.767222
16.110000	0.769326
16.200000	0.770809
16.290000	0.772914
16.380000	0.775258
16.470000	0.777268
16.560000	0.779133
16.650000	0.781095
16.740000	0.782960
16.830000	0.784635
16.920000	0.786500
17.010000	0.788414
17.100000	0.790662
17.190000	0.792815
17.280000	0.794872
17.370000	0.796498
17.460000	0.790200
17.550000	0.802010
17.640000	0.803487
17.730000	0.805345
17.820000	0.807251
17.910000	0.808728
18.000000	0.811062
18.090000	0.812396
18.180000	0.813968
18.270000	0.815302
18.360000	0.816636
18.450000	0.818351
18.540000	0.819780
18.630000	0.820876
18.720000	0.822591
18.810000	0.824449
18.900000	0.825925
18.990000	0.827307
19.080000	0.828593
19.170000	0.830213
19.260000	0.831928
19.350000	0.833929
19.440000	0.835167
19.530000	0.836454
19.620000	0.837692
19.710000	0.839169
19.800000	0.840265
19.890000	0.841932
19.980000	0.842980
20.070000	0.844171
SMACKS(SS), low FRET
0.000000	0.000000
0.090000	0.055575
0.180000	0.109233
0.270000	0.159991
0.360000	0.207717
0.450000	0.251933
0.540000	0.293669
0.630000	0.333215
0.720000	0.370578
0.810000	0.405594
0.900000	0.438450
0.990000	0.470191
1.080000	0.499432
1.170000	0.527906
1.260000	0.554697
1.350000	0.579667
1.440000	0.603221
1.530000	0.625284
1.620000	0.646315
1.710000	0.665870
1.800000	0.684400
1.890000	0.701838
1.980000	0.717853
2.070000	0.733712
2.160000	0.749107
2.250000	0.762865
2.340000	0.775420
2.430000	0.788048
2.520000	0.799431
2.610000	0.810363
2.700000	0.821081
2.790000	0.831629
2.880000	0.840806
2.970000	0.849805
3.060000	0.858443
3.150000	0.866358
3.240000	0.873698
3.330000	0.880654
3.420000	0.887367
3.510000	0.893659
3.600000	0.899708
3.690000	0.905071
3.780000	0.910197
3.870000	0.915243
3.960000	0.919743
4.050000	0.924265
4.140000	0.928381
4.230000	0.932283
4.320000	0.935720
4.410000	0.939409
4.500000	0.942713
4.590000	0.946099
4.680000	0.948947
4.770000	0.952015
4.860000	0.954782
4.950000	0.957371
5.040000	0.959731
5.130000	0.962003
5.220000	0.964039
5.310000	0.966082
5.400000	0.967727
5.490000	0.969608
5.580000	0.971394
5.670000	0.972876
5.760000	0.974418
5.850000	0.975974
5.940000	0.977457
6.030000	0.978652
6.120000	0.979766
6.210000	0.980858
6.300000	0.981787
6.390000	0.982776
6.480000	0.983831
6.570000	0.984679
6.660000	0.985608
6.750000	0.986457
6.840000	0.987187
6.930000	0.987961
7.020000	0.988633
7.110000	0.989245
7.200000	0.989865
7.290000	0.990359
7.380000	0.990794
7.470000	0.991384
7.560000	0.991827
7.650000	0.992203
7.740000	0.992690
7.830000	0.993066
7.920000	0.993523
8.010000	0.993951
8.100000	0.994313
8.190000	0.994600
8.280000	0.994925
8.370000	0.995190
8.460000	0.995449
8.550000	0.995677
8.640000	0.995891
8.730000	0.996090
8.820000	0.996238
8.910000	0.996496
9.000000	0.996725
9.090000	0.996939
9.180000	0.997145
9.270000	0.997271
9.360000	0.997433
9.450000	0.997558
9.540000	0.997639
9.630000	0.997750
9.720000	0.997839
9.810000	0.997971
9.900000	0.998067
9.990000	0.998171
10.080000	0.998237
10.170000	0.998355
10.260000	0.998429
10.350000	0.998525
10.440000	0.998613
10.530000	0.998680
10.620000	0.998761
10.710000	0.998820
10.800000	0.998871
10.890000	0.998938
10.980000	0.998997
11.070000	0.999048
11.160000	0.999137
11.250000	0.999203
11.340000	0.999233
11.430000	0.999270
11.520000	0.999299
11.610000	0.999336
11.700000	0.999358
11.790000	0.999373
11.880000	0.999410
11.970000	0.999454
12.060000	0.999484
12.150000	0.999521
12.240000	0.999565
12.330000	0.999594
12.420000	0.999616
12.510000	0.999631
12.600000	0.999646
12.690000	0.999653
12.780000	0.999675
12.870000	0.999690
12.960000	0.999698
13.050000	0.999734
13.140000	0.999757
13.230000	0.999771
13.320000	0.999771
13.410000	0.999793
13.500000	0.999801
13.590000	0.999823
13.680000	0.999823
13.770000	0.999830
13.860000	0.999838
13.950000	0.999845
14.040000	0.999852
14.130000	0.999860
14.220000	0.999860
14.310000	0.999867
14.400000	0.999867
14.490000	0.999882
14.580000	0.999897
14.670000	0.999904
14.760000	0.999911
14.850000	0.999919
14.940000	0.999919
15.030000	0.999919
15.120000	0.999919
15.210000	0.999919
15.300000	0.999919
15.390000	0.999926
15.480000	0.999926
15.570000	0.999934
15.660000	0.999934
15.750000	0.999934
15.840000	0.999934
15.930000	0.999941
16.020000	0.999948
16.110000	0.999948
16.200000	0.999956
16.290000	0.999963
16.380000	0.999963
16.470000	0.999963
16.560000	0.999970
16.650000	0.999970
16.740000	0.999978
16.830000	0.999985
16.920000	0.999985
17.010000	0.999985
17.100000	0.999985
17.190000	0.999985
17.280000	0.999985
17.370000	0.999985
17.460000	0.999993
17.550000	0.999993
17.640000	0.999993
17.730000	0.999993
17.820000	1.000000
[truncated: 475 more rows]
