# Supplementary material for: A blind benchmark of analysis tools to infer kinetic rate constants from single-molecule FRET trajectories
Source: Nat Commun. 2022 Sep 14;13:5402. doi: 10.1038/s41467-022-33023-3 (PMC9474500; doi:10.1038/s41467-022-33023-3)
Supplement: Supplementary file 19 — Source Data [file 41467_2022_33023_MOESM19_ESM.zip › Source Data/Figure4/SourceData_Fig4D.txt]

GT, low FRET
0.000000	0.000000
0.600000	0.124066
1.200000	0.228369
1.800000	0.313358
2.400000	0.384058
3.000000	0.443941
3.600000	0.494831
4.200000	0.538014
4.800000	0.574847
5.400000	0.606578
6.000000	0.633920
6.600000	0.658448
7.200000	0.680357
7.800000	0.699500
8.400000	0.717744
9.000000	0.734978
9.600000	0.750266
10.200000	0.765138
10.800000	0.778356
11.400000	0.790211
12.000000	0.801629
12.600000	0.812072
13.200000	0.821615
13.800000	0.830718
14.400000	0.839134
15.000000	0.846977
15.600000	0.854493
16.200000	0.861938
16.800000	0.868441
17.400000	0.874551
18.000000	0.880570
18.600000	0.886419
19.200000	0.891653
19.800000	0.896791
20.400000	0.901641
21.000000	0.906339
21.600000	0.910810
22.200000	0.914897
22.800000	0.919041
23.400000	0.922944
24.000000	0.926643
24.600000	0.930029
25.200000	0.933524
25.800000	0.936863
26.400000	0.939904
27.000000	0.942864
27.600000	0.945497
28.200000	0.948007
28.800000	0.950337
29.400000	0.952786
30.000000	0.955040
GT, high FRET
0.000000	0.000000
0.600000	0.297147
1.200000	0.493673
1.800000	0.623211
2.400000	0.709780
3.000000	0.767583
3.600000	0.806764
4.200000	0.833148
4.800000	0.851223
5.400000	0.864366
6.000000	0.874022
6.600000	0.881176
7.200000	0.887144
7.800000	0.891761
8.400000	0.896310
9.000000	0.900447
9.600000	0.904295
10.200000	0.907627
10.800000	0.910738
11.400000	0.913776
12.000000	0.916830
12.600000	0.919672
13.200000	0.922504
13.800000	0.924949
14.400000	0.927517
15.000000	0.930065
15.600000	0.932572
16.200000	0.934878
16.800000	0.937055
17.400000	0.939010
18.000000	0.940975
18.600000	0.943090
19.200000	0.945153
19.800000	0.947056
20.400000	0.948919
21.000000	0.950817
21.600000	0.952442
22.200000	0.953994
22.800000	0.955439
23.400000	0.956960
24.000000	0.958595
24.600000	0.959885
25.200000	0.961252
25.800000	0.962567
26.400000	0.963784
27.000000	0.964842
27.600000	0.966054
28.200000	0.967235
28.800000	0.968370
29.400000	0.969422
30.000000	0.970495
postFRET, low FRET
0.000000	0.000000
0.600000	0.067657
1.200000	0.132034
1.800000	0.190941
2.400000	0.246108
3.000000	0.297869
3.600000	0.346386
4.200000	0.391258
4.800000	0.433840
5.400000	0.473994
6.000000	0.510557
6.600000	0.544198
7.200000	0.575531
7.800000	0.605074
8.400000	0.632851
9.000000	0.659513
9.600000	0.684779
10.200000	0.708197
10.800000	0.729479
11.400000	0.749609
12.000000	0.768434
12.600000	0.784849
13.200000	0.800768
13.800000	0.815316
14.400000	0.828772
15.000000	0.841686
15.600000	0.852709
16.200000	0.864095
16.800000	0.873990
17.400000	0.883289
18.000000	0.891700
18.600000	0.899299
19.200000	0.906999
19.800000	0.913632
20.400000	0.919614
21.000000	0.925621
21.600000	0.931054
22.200000	0.935993
22.800000	0.940604
23.400000	0.944898
24.000000	0.949175
24.600000	0.952861
25.200000	0.956243
25.800000	0.959381
26.400000	0.962303
27.000000	0.965119
27.600000	0.967666
28.200000	0.969896
28.800000	0.971984
29.400000	0.974107
30.000000	0.975962
postFRET, high FRET
0.000000	0.000000
0.600000	0.090291
1.200000	0.172715
1.800000	0.247618
2.400000	0.315940
3.000000	0.378189
3.600000	0.435106
4.200000	0.486767
4.800000	0.533371
5.400000	0.576744
6.000000	0.616190
6.600000	0.651283
7.200000	0.682574
7.800000	0.711418
8.400000	0.738249
9.000000	0.762576
9.600000	0.784727
10.200000	0.805140
10.800000	0.823007
11.400000	0.839524
12.000000	0.854793
12.600000	0.868419
13.200000	0.880764
13.800000	0.892188
14.400000	0.902282
15.000000	0.911334
15.600000	0.919740
16.200000	0.927588
16.800000	0.934470
17.400000	0.940781
18.000000	0.946815
18.600000	0.952066
19.200000	0.956451
19.800000	0.960554
20.400000	0.964249
21.000000	0.967367
21.600000	0.970472
22.200000	0.973125
22.800000	0.975842
23.400000	0.978263
24.000000	0.980202
24.600000	0.982040
25.200000	0.983871
25.800000	0.985289
26.400000	0.986726
27.000000	0.988031
27.600000	0.989210
28.200000	0.990195
28.800000	0.991274
29.400000	0.992209
30.000000	0.992980
SMACKS, low FRET
0.000000	0.000000
0.600000	0.110002
1.200000	0.204530
1.800000	0.285464
2.400000	0.354562
3.000000	0.413747
3.600000	0.465443
4.200000	0.509806
4.800000	0.548742
5.400000	0.582352
6.000000	0.612294
6.60000.000000
1.000000
1.000000
1.000000
1.000000
1.000000
1.000000
1.000000
1.000000
1.000000
1.000000
1.000000
1.000000
1.000000
1.000000
1.000000
1.000000
1.000000
1.000000
1.000000
1.000000
1.000000
1.000000
1.000000
1.000000
1.000000
1.000000
1.000000
1.000000
1.000000
1.000000
1.000000
1.000000
1.000000
1.000000
1.000000
1.000000
1.000000
1.000000
1.000000
1.000000
1.000000
1.000000
1.000000
1.000000
1.000000
1.000000
1.000000
1.000000
1.000000
1.000000
1.000000
1.000000
1.000000
1.000000
1.000000
1.000000
1.000000
1.000000
1.000000
1.000000
1.000000
1.000000
1.000000
1.000000
1.000000
1.000000
1.000000
1.000000
1.000000
1.000000
1.000000
1.000000
1.000000
1.000000
1.000000
1.000000
1.000000
1.000000
1.000000
1.000000
1.000000
1.000000
1.000000
1.000000
1.000000
1.000000
1.000000
1.000000
1.000000
1.000000
1.000000
1.000000
1.000000
1.000000
1.000000
1.000000
1.000000
1.000000
1.000000
1.000000
1.000000
1.000000
1.000000
1.000000
1.000000
1.000000
1.000000
1.000000
1.000000
1.000000
1.000000
1.000000
1.000000
1.000000
1.000000
1.000000
1.000000
1.000000
1.000000
1.000000
1.000000
1.000000
1.000000
1.000000
1.000000
1.000000
1.000000
1.000000
1.000000
1.000000
1.000000
1.000000
1.000000
1.000000
1.000000
1.000000
1.000000
1.000000
1.000000
1.000000
1.000000
1.000000
1.000000
1.000000
1.000000
1.000000
1.000000
1.000000
1.000000
1.000000
1.000000
1.000000
1.000000
1.000000
1.000000
1.000000
1.000000
1.000000
1.000000
1.000000
1.000000
1.000000
1.000000
1.000000
1.000000
1.000000
1.000000
1.000000
1.000000
1.000000
1.000000
1.000000
1.000000
1.000000
1.000000
1.000000
1.000000
1.000000
1.000000
1.000000
1.000000
1.000000
1.000000
1.000000
1.000000
1.000000
1.000000
1.000000
1.000000
1.000000
1.000000
1.000000
1.000000
1.000000
1.000000
1.000000
1.000000
1.000000
1.000000
1.000000
1.000000
1.000000
1.000000
1.000000
1.000000
1.000000
1.000000
1.000000
1.000000
1.000000
1.000000
00000	0.587190
6.000000	0.617000
6.600000	0.643142
7.200000	0.665207
7.800000	0.685607
8.400000	0.704685
9.000000	0.723058
9.600000	0.739084
10.200000	0.753159
10.800000	0.766819
11.400000	0.779257
12.000000	0.790797
12.600000	0.801179
13.200000	0.811132
13.800000	0.820632
14.400000	0.829530
15.000000	0.837492
15.600000	0.845103
16.200000	0.852182
16.800000	0.858793
17.400000	0.865014
18.000000	0.870979
18.600000	0.876801
19.200000	0.882081
19.800000	0.887509
20.400000	0.892295
21.000000	0.896954
21.600000	0.901677
22.200000	0.905941
22.800000	0.910397
23.400000	0.914454
24.000000	0.918245
24.600000	0.921849
25.200000	0.925453
25.800000	0.928632
26.400000	0.931792
27.000000	0.934696
27.600000	0.937767
28.200000	0.940646
28.800000	0.943106
29.400000	0.945581
30.000000	0.947819
Hidden-Markury, high FRET
0.000000	0.000000
0.600000	0.272317
1.200000	0.459805
1.800000	0.589090
2.400000	0.678292
3.000000	0.741424
3.600000	0.784704
4.200000	0.816079
4.800000	0.838141
5.400000	0.854022
6.000000	0.866091
6.600000	0.875622
7.200000	0.883219
7.800000	0.889362
8.400000	0.894754
9.000000	0.899732
9.600000	0.904165
10.200000	0.908184
10.800000	0.911953
11.400000	0.915411
12.000000	0.918738
12.600000	0.921979
13.200000	0.924985
13.800000	0.927926
14.400000	0.930671
15.000000	0.933231
15.600000	0.935741
16.200000	0.938078
16.800000	0.940338
17.400000	0.942516
18.000000	0.944667
18.600000	0.946715
19.200000	0.948638
19.800000	0.950566
20.400000	0.952428
21.000000	0.954067
21.600000	0.955854
22.200000	0.957515
22.800000	0.959083
23.400000	0.960597
24.000000	0.961959
24.600000	0.963299
25.200000	0.964709
25.800000	0.965951
26.400000	0.967160
27.000000	0.968325
27.600000	0.969600
28.200000	0.970678
28.800000	0.971762
29.400000	0.972889
30.000000	0.973853
Step finding, low FRET
0.000000	0.000000
0.600000	0.117572
1.200000	0.221445
1.800000	0.313920
2.400000	0.395647
3.000000	0.467321
3.600000	0.530294
4.200000	0.585823
4.800000	0.635951
5.400000	0.679171
6.000000	0.716667
6.600000	0.750850
7.200000	0.780867
7.800000	0.807351
8.400000	0.830436
9.000000	0.850873
9.600000	0.869080
10.200000	0.884772
10.800000	0.898791
11.400000	0.910949
12.000000	0.921642
12.600000	0.931282
13.200000	0.939643
13.800000	0.946869
14.400000	0.953285
15.000000	0.958872
15.600000	0.963880
16.200000	0.968281
16.800000	0.972156
17.400000	0.975542
18.000000	0.978686
18.600000	0.981274
19.200000	0.983543
19.800000	0.985545
20.400000	0.987326
21.000000	0.988794
21.600000	0.990107
22.200000	0.991423
22.800000	0.992508
23.400000	0.993426
24.000000	0.994182
24.600000	0.994938
25.200000	0.995628
25.800000	0.996112
26.400000	0.996564
27.000000	0.996985
27.600000	0.997361
28.200000	0.997653
28.800000	0.997937
29.400000	0.998175
30.000000	0.998387
Step finding, high FRET
0.000000	0.000000
0.600000	0.187995
1.200000	0.342135
1.800000	0.466000
2.400000	0.566572
3.000000	0.647986
3.600000	0.713721
4.200000	0.767741
4.800000	0.811559
5.400000	0.846954
6.000000	0.876187
6.600000	0.899478
7.200000	0.918493
7.800000	0.934127
8.400000	0.946822
9.000000	0.957087
9.600000	0.965143
10.200000	0.971843
10.800000	0.977363
11.400000	0.981613
12.000000	0.985126
12.600000	0.987820
13.200000	0.990015
13.800000	0.991894
14.400000	0.993469
15.000000	0.994588
15.600000	0.995642
16.200000	0.996401
16.800000	0.997098
17.400000	0.997600
18.000000	0.998082
18.600000	0.998352
19.200000	0.998679
19.800000	0.998907
20.400000	0.999105
21.000000	0.999287
21.600000	0.999445
22.200000	0.999528
22.800000	0.999591
23.400000	0.999650
24.000000	0.999709
24.600000	0.999756
25.200000	0.999799
25.800000	0.999835
26.400000	0.999858
27.000000	0.999891
27.600000	0.999921
28.200000	0.999937
28.800000	0.999954
29.400000	0.999970
30.000000	0.999974
Tracy (HMM), low FRET
0.000000	0.000000
0.600000	0.113583
1.200000	0.204647
1.800000	0.280405
2.400000	0.344959
3.000000	0.401523
3.600000	0.452639
4.200000	0.498866
4.800000	0.540338
5.400000	0.578313
6.000000	0.612881
6.600000	0.645149
7.200000	0.673995
7.800000	0.701269
8.400000	0.726002
9.000000	0.749749
9.600000	0.770857
10.200000	0.790371
10.800000	0.808208
11.400000	0.824770
12.000000	0.839550
12.600000	0.853409
13.200000	0.865896
13.800000	0.877525
14.400000	0.887982
15.000000	0.897415
15.600000	0.906179
16.200000	0.914451
16.800000	0.921892
17.400000	0.928483
18.000000	0.934228
18.600000	0.939943
19.200000	0.944929
19.800000	0.949877
20.400000	0.954231
21.000000	0.958167
21.600000	0.961619
22.200000	0.964653
22.800000	0.967571
23.400000	0.970184
24.000000	0.972662
24.600000	0.975094
25.200000	0.977192
25.800000	0.979039
26.400000	0.980704
27.000000	0.982329
27.600000	0.984013
28.200000	0.985434
28.800000	0.986494
29.400000	0.987547
30.000000	0.988592
Tracy (HMM), high FRET
0.000000	0.000000
0.600000	0.320877
1.200000	0.512417
1.800000	0.629288
2.400000	0.703359
3.000000	0.753684
3.600000	0.788544
4.200000	0.814585
4.800000	0.835918
5.400000	0.853898
6.000000	0.869185
6.600000	0.882809
7.200000	0.894292
7.800000	0.904384
8.400000	0.913881
9.000000	0.922343
9.600000	0.929839
10.200000	0.936725
10.800000	0.943058
11.400000	0.948704
12.000000	0.953674
12.600000	0.958382
13.200000	0.962684
13.800000	0.966262
14.400000	0.969673
15.000000	0.972612
15.600000	0.975318
16.200000	0.977733
16.800000	0.979920
17.400000	0.981938
18.000000	0.983674
18.600000	0.985266
19.200000	0.986720
19.800000	0.988050
20.400000	0.989139
21.000000	0.990085
21.600000	0.991071
22.200000	0.992066
22.800000	0.992885
23.400000	0.993560
24.000000	0.994248
24.600000	0.994813
25.200000	0.995349
25.800000	0.995800
26.400000	0.996180
27.000000	0.996631
27.600000	0.996930
28.200000	0.997245
28.800000	0.997568
29.400000	0.997789
30.000000	0.997978
SMACKS(SS), low FRET
0.000000	0.000000
0.600000	0.113435
1.200000	0.209371
1.800000	0.289402
2.400000	0.359204
3.000000	0.419239
3.600000	0.470991
4.200000	0.514842
4.800000	0.551886
5.400000	0.585235
6.000000	0.614974
6.600000	0.640840
7.200000	0.663975
7.800000	0.684702
8.400000	0.704410
9.000000	0.722446
9.600000	0.738639
10.200000	0.753496
10.800000	0.767072
11.400000	0.779248
12.000000	0.790604
12.600000	0.801583
13.200000	0.811961
13.800000	0.821128
14.400000	0.829510
15.000000	0.837852
15.600000	0.845757
16.200000	0.853121
16.800000	0.860103
17.400000	0.866603
18.000000	0.872666
18.600000	0.878600
19.200000	0.884266
19.800000	0.889673
20.400000	0.894917
21.000000	0.899580
21.600000	0.904248
22.200000	0.908776
22.800000	0.912803
23.400000	0.916721
24.000000	0.920714
24.600000	0.924443
25.200000	0.927894
25.800000	0.931097
26.400000	0.934270
27.000000	0.937309
27.600000	0.940258
28.200000	0.943084
28.800000	0.945443
29.400000	0.947821
30.000000	0.950155
SMACKS(SS), high FRET
0.000000	0.000000
0.600000	0.266933
1.200000	0.452635
1.800000	0.580916
2.400000	0.670281
3.000000	0.732817
3.600000	0.777521
4.200000	0.808846
4.800000	0.832330
5.400000	0.848910
6.000000	0.861555
6.600000	0.871137
7.200000	0.878684
7.800000	0.884729
8.400000	0.890464
9.000000	0.895546
9.600000	0.900040
10.200000	0.903980
10.800000	0.908061
11.400000	0.911331
12.000000	0.914525
12.600000	0.917534
13.200000	0.920548
13.800000	0.923497
14.400000	0.926147
15.000000	0.928726
15.600000	0.931251
16.200000	0.933569
16.800000	0.935898
17.400000	0.938319
18.000000	0.940593
18.600000	0.942688
19.200000	0.944821
19.800000	0.946823
20.400000	0.948755
21.000000	0.950708
21.600000	0.952248
22.200000	0.953875
22.800000	0.955540
23.400000	0.957134
24.000000	0.958631
24.600000	0.960133
25.200000	0.961591
25.800000	0.962929
26.400000	0.964262
27.000000	0.965508
27.600000	0.966646
28.200000	0.967892
28.800000	0.969208
29.400000	0.970318
30.000000	0.971292
MASH-FRET (prob.), low FRET
0.000000	0.000000
0.600000	0.112476
1.200000	0.206831
1.800000	0.287875
2.400000	0.357290
3.000000	0.418511
3.600000	0.470483
4.200000	0.515768
4.800000	0.555202
5.400000	0.589829
6.000000	0.620814
6.600000	0.647959
7.200000	0.671589
7.800000	0.693476
8.400000	0.714104
9.000000	0.733060
9.600000	0.749792
10.200000	0.765345
10.800000	0.779641
11.400000	0.792443
12.000000	0.804105
12.600000	0.815121
13.200000	0.825695
13.800000	0.835165
14.400000	0.844198
15.000000	0.852755
15.600000	0.860798
16.200000	0.868379
16.800000	0.875306
17.400000	0.881789
18.000000	0.887966
18.600000	0.893517
19.200000	0.899110
19.800000	0.904312
20.400000	0.909278
21.000000	0.913990
21.600000	0.918315
22.200000	0.922292
22.800000	0.926147
23.400000	0.929756
24.000000	0.933054
24.600000	0.936475
25.200000	0.939476
25.800000	0.942567
26.400000	0.945507
27.000000	0.948184
27.600000	0.950808
28.200000	0.953306
28.800000	0.955699
29.400000	0.957881
30.000000	0.960039
MASH-FRET (prob.), high FRET
0.000000	0.000000
0.600000	0.263103
1.200000	0.447087
1.800000	0.573360
2.400000	0.664047
3.000000	0.727248
3.600000	0.772370
4.200000	0.804632
4.800000	0.828240
5.400000	0.845615
6.000000	0.859389
6.600000	0.869505
7.200000	0.877985
7.800000	0.885033
8.400000	0.891189
9.000000	0.896684
9.600000	0.901275
10.200000	0.905753
10.800000	0.910021
11.400000	0.913807
12.000000	0.917644
12.600000	0.921189
13.200000	0.924672
13.800000	0.927489
14.400000	0.930644
15.000000	0.933398
15.600000	0.936025
16.200000	0.938739
16.800000	0.941242
17.400000	0.943638
18.000000	0.945854
18.600000	0.948024
19.200000	0.950189
19.800000	0.952492
20.400000	0.954410
21.000000	0.956273
21.600000	0.957991
22.200000	0.959817
22.800000	0.961320
23.400000	0.962911
24.000000	0.964368
24.600000	0.965825
25.200000	0.967143
25.800000	0.968446
26.400000	0.969698
27.000000	0.970908
27.600000	0.971975
28.200000	0.972899
28.800000	0.973945
29.400000	0.975089
30.000000	0.976069
