# Supplementary material for: A blind benchmark of analysis tools to infer kinetic rate constants from single-molecule FRET trajectories
Source: Nat Commun. 2022 Sep 14;13:5402. doi: 10.1038/s41467-022-33023-3 (PMC9474500; doi:10.1038/s41467-022-33023-3)
Supplement: Supplementary file 19 — Source Data [file 41467_2022_33023_MOESM19_ESM.zip › Source Data/Figure5/SourceData_Fig5F.txt]

postFRET, low FRET
0.000000	0.000000
0.090000	0.033999
0.180000	0.066836
0.270000	0.098763
0.360000	0.130352
0.450000	0.160334
0.540000	0.189185
0.630000	0.216862
0.720000	0.243842
0.810000	0.269278
0.900000	0.293995
0.990000	0.318300
1.080000	0.342235
1.170000	0.364658
1.260000	0.386404
1.350000	0.407570
1.440000	0.427942
1.530000	0.447235
1.620000	0.466202
1.710000	0.484565
1.800000	0.501935
1.890000	0.519156
1.980000	0.535807
2.070000	0.551771
2.160000	0.567935
2.250000	0.582704
2.340000	0.596606
2.430000	0.610635
2.520000	0.623639
2.610000	0.635966
2.700000	0.648483
2.790000	0.660472
2.880000	0.671033
2.970000	0.681584
3.060000	0.692483
3.150000	0.703436
3.240000	0.713944
3.330000	0.723850
3.420000	0.733407
3.510000	0.742140
3.600000	0.751020
3.690000	0.759372
3.780000	0.767692
3.870000	0.775473
3.960000	0.782673
4.050000	0.790115
4.140000	0.797177
4.230000	0.804641
4.320000	0.811143
4.410000	0.817676
4.500000	0.824337
4.590000	0.830796
4.680000	0.836611
4.770000	0.842457
4.860000	0.848028
4.950000	0.853219
5.040000	0.858188
5.130000	0.863400
5.220000	0.867904
5.310000	0.872206
5.400000	0.876446
5.490000	0.880674
5.580000	0.884681
5.670000	0.888318
5.760000	0.892547
5.850000	0.896564
5.940000	0.899884
6.030000	0.903425
6.120000	0.906565
6.210000	0.909705
6.300000	0.913046
6.390000	0.915942
6.480000	0.918818
6.570000	0.921842
6.660000	0.924368
6.750000	0.926906
6.840000	0.929379
6.930000	0.931800
7.020000	0.933957
7.110000	0.936241
7.200000	0.938281
7.290000	0.940290
7.380000	0.942404
7.470000	0.944318
7.560000	0.946030
7.650000	0.947870
7.740000	0.949456
7.830000	0.951232
7.920000	0.952891
8.010000	0.954414
8.100000	0.956222
8.190000	0.957712
8.280000	0.959224
8.370000	0.960820
8.460000	0.962163
8.550000	0.963537
8.640000	0.964806
8.730000	0.965990
8.820000	0.967375
8.910000	0.968443
9.000000	0.969616
9.090000	0.970515
9.180000	0.971509
9.270000	0.972439
9.360000	0.973242
9.450000	0.974173
9.540000	0.974976
9.630000	0.975833
9.720000	0.976594
9.810000	0.977217
9.900000	0.977968
9.990000	0.978729
10.080000	0.979427
10.170000	0.980188
10.260000	0.980897
10.350000	0.981594
10.440000	0.982197
10.530000	0.982715
10.620000	0.983275
10.710000	0.983761
10.800000	0.984322
10.890000	0.984819
10.980000	0.985411
11.070000	0.985876
11.160000	0.986362
11.250000	0.986732
11.340000	0.987155
11.430000	0.987610
11.520000	0.988022
11.610000	0.988540
11.700000	0.988942
11.790000	0.989291
11.880000	0.989851
11.970000	0.990105
12.060000	0.990528
12.150000	0.990929
12.240000	0.991331
12.330000	0.991712
12.420000	0.992113
12.510000	0.992409
12.600000	0.992674
12.690000	0.992832
12.780000	0.993118
12.870000	0.993308
12.960000	0.993445
13.050000	0.993794
13.140000	0.994069
13.230000	0.994249
13.320000	0.994492
13.410000	0.994735
13.500000	0.994936
13.590000	0.995147
13.680000	0.995264
13.770000	0.995433
13.860000	0.995549
13.950000	0.995655
14.040000	0.995761
14.130000	0.995877
14.220000	0.996057
14.310000	0.996226
14.400000	0.996374
14.490000	0.996480
14.580000	0.996606
14.670000	0.996712
14.760000	0.996828
14.850000	0.996934
14.940000	0.997072
15.030000	0.997209
postFRET, high FRET
0.000000	0.000000
0.090000	0.035183
0.180000	0.069252
0.270000	0.100637
0.360000	0.132509
0.450000	0.163279
0.540000	0.192637
0.630000	0.220668
0.720000	0.247788
0.810000	0.274027
0.900000	0.298493
0.990000	0.323204
1.080000	0.346557
1.170000	0.369093
1.260000	0.391671
1.350000	0.412647
1.440000	0.433273
1.530000	0.452690
1.620000	0.471554
1.710000	0.489793
1.800000	0.507374
1.890000	0.523905
1.980000	0.540318
2.070000	0.556255
2.160000	0.571851
2.250000	0.586472
2.340000	0.600743
2.430000	0.614716
2.520000	0.627745
2.610000	0.640679
2.700000	0.652668
2.790000	0.665008
2.880000	0.676838
2.970000	0.688000
3.060000	0.698684
3.150000	0.708976
3.240000	0.718292
3.330000	0.728923
3.420000	0.738271
3.510000	0.747416
3.600000	0.756021
3.690000	0.764467
3.780000	0.773040
3.870000	0.781114
3.960000	0.788721
4.050000	0.796435
4.140000	0.803554
4.230000	0.810578
4.320000	0.817422
4.410000	0.823915
4.500000	0.830387
4.590000	0.836361
4.680000	0.841846
4.770000	0.847448
4.860000	0.853125
4.950000	0.858218
5.040000	0.863077
5.130000	0.867883
5.220000	0.872435
5.310000	0.876902
5.400000	0.881549
5.490000	0.885252
5.580000	0.889305
5.670000	0.893029
5.760000	0.897167
5.850000	0.900541
5.940000	0.904042
6.030000	0.907501
6.120000	0.910780
6.210000	0.913846
6.300000	0.916743
6.390000	0.919851
6.480000	0.922695
6.570000	0.925326
6.660000	0.928286
6.750000	0.930568
6.840000	0.932700
6.930000	0.935194
7.020000	0.937347
7.110000	0.939554
7.200000	0.941782
7.290000	0.943618
7.380000	0.945708
7.470000	0.947671
7.560000	0.949358
7.650000	0.951098
7.740000	0.952700
7.830000	0.954260
7.920000	0.955830
8.010000	0.957528
8.100000	0.959003
8.190000	0.960467
8.280000	0.961825
8.370000	0.962992
8.460000	0.964095
8.550000	0.965337
8.640000	0.966684
8.730000	0.967905
8.820000	0.969125
8.910000	0.970239
9.000000	0.971374
9.090000	0.972403
9.180000	0.973570
9.270000	0.974515
9.360000	0.975438
9.450000	0.976541
9.540000	0.977337
9.630000	0.978164
9.720000	0.979024
9.810000	0.979820
9.900000	0.980499
9.990000	0.981220
10.080000	0.981825
10.170000	0.982557
10.260000	0.983109
10.350000	0.983767
10.440000	0.984329
10.530000	0.984966
10.620000	0.985602
10.710000	0.986005
10.800000	0.986472
10.890000	0.986960
10.980000	0.987395
11.070000	0.987809
11.160000	0.988244
11.250000	0.988562
11.340000	0.988859
11.430000	0.989135
11.520000	0.989401
11.610000	0.989804
11.700000	0.990143
11.790000	0.990557
11.880000	0.990897
11.970000	0.991194
12.060000	0.991533
12.150000	0.991862
12.240000	0.992159
12.330000	0.992382
12.420000	0.992647
12.510000	0.992902
12.600000	0.993188
12.690000	0.993379
12.780000	0.993560
12.870000	0.993740
12.960000	0.993952
13.050000	0.994164
13.140000	0.994408
13.230000	0.994621
13.320000	0.994780
13.410000	0.994950
13.500000	0.995172
13.590000	0.995363
13.680000	0.995565
13.770000	0.995724
13.860000	0.995915
13.950000	0.996011
14.040000	0.996170
14.130000	0.996286
14.220000	0.996382
14.310000	0.996477
14.400000	0.996584
14.490000	0.996721
14.580000	0.996838
14.670000	0.996997
14.760000	0.997072
14.850000	0.997188
14.940000	0.997316
15.030000	0.997379
SMACKS, low FRET
0.000000	0.000000
0.090000	0.065264
0.180000	0.127001
0.270000	0.183725
0.360000	0.236071
0.450000	0.284986
0.540000	0.330484
0.630000	0.373257
0.720000	0.413218
0.810000	0.449564
0.900000	0.482796
0.990000	0.513986
1.080000	0.543349
1.170000	0.571449
1.260000	0.597340
1.350000	0.620991
1.440000	0.643283
1.530000	0.663907
1.620000	0.684722
1.710000	0.702359
1.800000	0.719352
1.890000	0.734979
1.980000	0.749096
2.070000	0.762411
2.160000	0.774860
2.250000	0.786467
2.340000	0.796930
2.430000	0.807099
2.520000	0.816919
2.610000	0.825705
2.700000	0.833690
2.790000	0.841094
2.880000	0.848538
2.970000	0.855307
3.060000	0.861487
3.150000	0.867565
3.240000	0.873166
3.330000	0.878322
3.420000	0.882890
3.510000	0.887522
3.600000	0.891970
3.690000	0.895879
3.780000	0.899685
3.870000	0.903784
3.960000	0.907017
4.050000	0.910076
4.140000	0.913214
4.230000	0.915876
4.320000	0.918307
4.410000	0.921047
4.500000	0.923216
4.590000	0.925306
4.680000	0.927212
4.770000	0.929135
4.860000	0.930994
4.950000	0.932678
5.040000	0.934354
5.130000	0.935784
5.220000	0.937413
5.310000	0.938732
5.400000	0.940075
5.490000	0.941473
5.580000	0.942680
5.670000	0.943872
5.760000	0.944913
5.850000	0.946089
5.940000	0.947090
6.030000	0.948011
6.120000	0.948813
6.210000	0.949767
6.300000	0.950657
6.390000	0.951419
6.480000	0.952198
6.570000	0.952953
6.660000	0.953644
6.750000	0.954255
6.840000	0.955042
6.930000	0.955685
7.020000	0.956361
7.110000	0.957187
7.200000	0.957783
7.290000	0.958466
7.380000	0.959094
7.470000	0.959634
7.560000	0.960174
7.650000	0.960818
7.740000	0.961358
7.830000	0.961850
7.920000	0.962303
8.010000	0.962875
8.100000	0.963336
8.190000	0.963702
8.280000	0.964186
8.370000	0.964663
8.460000	0.964989
8.550000	0.965473
8.640000	0.965974
8.730000	0.966331
8.820000	0.966784
8.910000	0.967118
9.000000	0.967459
9.090000	0.967809
9.180000	0.968182
9.270000	0.968571
9.360000	0.968889
9.450000	0.969287
9.540000	0.969604
9.630000	0.969986
9.720000	0.970272
9.810000	0.970550
9.900000	0.970923
9.990000	0.971217
10.080000	0.971582
10.170000	0.971861
10.260000	0.972147
10.350000	0.972440
10.440000	0.972687
10.530000	0.972941
10.620000	0.973251
10.710000	0.973545
10.800000	0.973815
10.890000	0.974141
10.980000	0.974371
11.070000	0.974697
11.160000	0.974871
11.250000	0.975078
11.340000	0.975444
11.430000	0.975745
11.520000	0.976127
11.610000	0.976429
11.700000	0.976635
11.790000	0.976945
11.880000	0.977104
11.970000	0.977326
12.060000	0.977533
12.150000	0.977811
12.240000	0.977986
12.330000	0.978280
12.420000	0.978550
12.510000	0.978860
12.600000	0.979066
12.690000	0.979297
12.780000	0.979511
12.870000	0.979734
12.960000	0.979900
13.050000	0.980139
13.140000	0.980385
13.230000	0.980615
13.320000	0.980846
13.410000	0.980997
13.500000	0.981275
13.590000	0.981450
13.680000	0.981672
13.770000	0.981847
13.860000	0.982030
13.950000	0.982212
14.040000	0.982427
14.130000	0.982641
14.220000	0.982872
14.310000	0.983023
14.400000	0.983189
14.490000	0.983380
14.580000	0.983531
14.670000	0.983730
14.760000	0.983865
14.850000	0.984032
14.940000	0.984167
15.030000	0.984302
SMACKS, high FRET
0.000000	0.000000
0.090000	0.068122
0.180000	0.131691
0.270000	0.190191
0.360000	0.243646
0.450000	0.292254
0.540000	0.338225
0.630000	0.380143
0.720000	0.419114
0.810000	0.455686
0.900000	0.488110
0.990000	0.519041
1.080000	0.547699
1.170000	0.574124
1.260000	0.599167
1.350000	0.621628
1.440000	0.642905
1.530000	0.663166
1.620000	0.681296
1.710000	0.698434
1.800000	0.714745
1.890000	0.729730
1.980000	0.743642
2.070000	0.756219
2.160000	0.768169
2.250000	0.779355
2.340000	0.790081
2.430000	0.799274
2.520000	0.807942
2.610000	0.816499
2.700000	0.823983
2.790000	0.830975
2.880000	0.837673
2.970000	0.843981
3.060000	0.849916
3.150000	0.855645
3.240000	0.860960
3.330000	0.866037
3.420000	0.870327
3.510000	0.874840
3.600000	0.878821
3.690000	0.882881
3.780000	0.886337
3.870000	0.889856
3.960000	0.893019
4.050000	0.895990
4.140000	0.898914
4.230000	0.901647
4.320000	0.904182
4.410000	0.906819
4.500000	0.909258
4.590000	0.911404
4.680000	0.913589
4.770000	0.915702
4.860000	0.917680
4.950000	0.919619
5.040000	0.921303
5.130000	0.922988
5.220000	0.924632
5.310000	0.926253
5.400000	0.927945
5.490000	0.929360
5.580000	0.930845
5.670000	0.932260
5.760000	0.933499
5.850000	0.935001
5.940000	0.936280
6.030000	0.937416
6.120000	0.938513
6.210000	0.939800
6.300000	0.940880
6.390000	0.941913
6.480000	0.942851
6.570000	0.943844
6.660000	0.944765
6.750000	0.945774
6.840000	0.946744
6.930000	0.947673
7.020000	0.948396
7.110000	0.949302
7.200000	0.950208
7.290000	0.951050
7.380000	0.951908
7.470000	0.952703
7.560000	0.953473
7.650000	0.954268
7.740000	0.955030
7.830000	0.955714
7.920000	0.956484
8.010000	0.957176
8.100000	0.957843
8.190000	0.958558
8.280000	0.959122
8.370000	0.959813
8.460000	0.960433
8.550000	0.961140
8.640000	0.961855
8.730000	0.962515
8.820000	0.963119
8.910000	0.963715
9.000000	0.964183
9.090000	0.964771
9.180000	0.965319
9.270000	0.965971
9.360000	0.966464
9.450000	0.966988
9.540000	0.967584
9.630000	0.968164
9.720000	0.968688
9.810000	0.969300
9.900000	0.969785
9.990000	0.970261
10.080000	0.970627
10.170000	0.971135
10.260000	0.971612
10.350000	0.972049
10.440000	0.972430
10.530000	0.972812
10.620000	0.973265
10.710000	0.973654
10.800000	0.974067
10.890000	0.974456
10.980000	0.974822
11.070000	0.975179
11.160000	0.975593
11.250000	0.975998
11.340000	0.976331
11.430000	0.976633
11.520000	0.976903
11.610000	0.977356
11.700000	0.977666
11.790000	0.977968
11.880000	0.978326
11.970000	0.978628
12.060000	0.979033
12.150000	0.979319
12.240000	0.979645
12.330000	0.979923
12.420000	0.980232
12.510000	0.980519
12.600000	0.980781
12.690000	0.981106
12.780000	0.981456
12.870000	0.981782
12.960000	0.982036
13.050000	0.982338
13.140000	0.982664
13.230000	0.982918
13.320000	0.983117
13.410000	0.983347
13.500000	0.983617
13.590000	0.983887
13.680000	0.984173
13.770000	0.984451
13.860000	0.984690
13.950000	0.984936
14.040000	0.985246
14.130000	0.985572
14.220000	0.985818
14.310000	0.986017
14.400000	0.986326
14.490000	0.986477
14.580000	0.986660
14.670000	0.986851
14.760000	0.987057
14.850000	0.987296
14.940000	0.987478
15.030000	0.987574
MASH-FRET (bootstrap), low FRET
0.000000	0.000000
0.090000	0.062592
0.180000	0.120063
0.270000	0.175224
0.360000	0.226266
0.450000	0.274534
0.540000	0.319464
0.630000	0.362464
0.720000	0.401543
0.810000	0.438738
0.900000	0.473504
0.990000	0.506028
1.080000	0.536488
1.170000	0.565283
1.260000	0.592001
1.350000	0.617452
1.440000	0.640933
1.530000	0.663172
1.620000	0.684729
1.710000	0.703917
1.800000	0.722355
1.890000	0.739532
1.980000	0.755137
2.070000	0.770603
2.160000	0.784854
2.250000	0.798223
2.340000	0.810557
2.430000	0.822307
2.520000	0.833693
2.610000	0.844315
2.700000	0.854042
2.790000	0.862753
2.880000	0.871100
2.970000	0.879134
3.060000	0.886731
3.150000	0.893233
3.240000	0.899928
3.330000	0.906184
3.420000	0.912016
3.510000	0.917682
3.600000	0.922818
3.690000	0.927575
3.780000	0.932193
3.870000	0.936306
3.960000	0.940028
4.050000	0.943598
4.140000	0.947008
4.230000	0.950272
4.320000	0.953152
4.410000	0.955938
4.500000	0.958645
4.590000	0.960988
4.680000	0.963336
4.770000	0.965672
4.860000	0.967742
4.950000	0.969845
5.040000	0.971597
5.130000	0.973414
5.220000	0.975053
5.310000	0.976652
5.400000	0.978019
5.490000	0.979578
5.580000	0.980786
5.670000	0.981874
5.760000	0.982982
5.850000	0.983964
5.940000	0.984886
6.030000	0.985841
6.120000	0.986604
6.210000	0.987434
6.300000	0.988190
6.390000	0.988973
6.480000	0.989696
6.570000	0.990333
6.660000	0.990977
6.750000	0.991561
6.840000	0.992178
6.930000	0.992629
7.020000	0.993040
7.110000	0.993465
7.200000	0.993843
7.290000	0.994208
7.380000	0.994513
7.470000	0.994785
7.560000	0.995070
7.650000	0.995429
7.740000	0.995760
7.830000	0.996132
7.920000	0.996430
8.010000	0.996663
8.100000	0.996855
8.190000	0.997061
8.280000	0.997293
8.370000	0.997466
8.460000	0.997618
8.550000	0.997764
8.640000	0.997903
8.730000	0.998063
8.820000	0.998169
8.910000	0.998275
9.000000	0.998355
9.090000	0.998461
9.180000	0.998520
9.270000	0.998613
9.360000	0.998713
9.450000	0.998759
9.540000	0.998806
9.630000	0.998879
9.720000	0.998965
9.810000	0.999025
9.900000	0.999091
9.990000	0.999118
10.080000	0.999184
10.170000	0.999224
10.260000	0.999297
10.350000	0.999350
10.440000	0.999370
10.530000	0.999403
10.620000	0.999429
10.710000	0.999456
10.800000	0.999509
10.890000	0.999509
10.980000	0.999542
11.070000	0.999562
11.160000	0.999582
11.250000	0.999609
11.340000	0.999628
11.430000	0.999648
11.520000	0.999662
11.610000	0.999675
11.700000	0.999708
11.790000	0.999728
11.880000	0.999741
11.970000	0.999768
12.060000	0.999801
12.150000	0.999821
12.240000	0.999841
12.330000	0.999841
12.420000	0.999854
12.510000	0.999861
12.600000	0.999867
12.690000	0.999867
12.780000	0.999887
12.870000	0.999887
12.960000	0.999894
13.050000	0.999894
13.140000	0.999894
13.230000	0.999914
13.320000	0.999920
13.410000	0.999920
13.500000	0.999920
13.590000	0.999934
13.680000	0.999940
13.770000	0.999947
13.860000	0.999947
13.950000	0.999947
14.040000	0.999954
14.130000	0.999954
14.220000	0.999954
14.310000	0.999960
14.400000	0.999960
14.490000	0.999960
14.580000	0.999960
14.670000	0.999960
14.760000	0.999967
14.850000	0.999967
14.940000	0.999973
15.030000	0.999973
MASH-FRET (bootstrap), high FRET
0.000000	0.000000
0.090000	0.051162
0.180000	0.098688
0.270000	0.144344
0.360000	0.187786
0.450000	0.229247
0.540000	0.269033
0.630000	0.305908
0.720000	0.341414
0.810000	0.375272
0.900000	0.407788
0.990000	0.437724
1.080000	0.466135
1.170000	0.493400
1.260000	0.519805
1.350000	0.544601
1.440000	0.567579
1.530000	0.589775
1.620000	0.611092
1.710000	0.630728
1.800000	0.649595
1.890000	0.667746
1.980000	0.684776
2.070000	0.700874
2.160000	0.715937
2.250000	0.730022
2.340000	0.743782
2.430000	0.756564
2.520000	0.769190
2.610000	0.780356
2.700000	0.791992
2.790000	0.802624
2.880000	0.812879
2.970000	0.822058
3.060000	0.830945
3.150000	0.839779
3.240000	0.848066
3.330000	0.855747
3.420000	0.863128
3.510000	0.870008
3.600000	0.876458
3.690000	0.882797
3.780000	0.888400
3.870000	0.893813
3.960000	0.898941
4.050000	0.904315
4.140000	0.908974
4.230000	0.913371
4.320000	0.917853
4.410000	0.922069
4.500000	0.926225
4.590000	0.929834
4.680000	0.933229
4.770000	0.936473
4.860000	0.939783
4.950000	0.942851
5.040000	0.945633
5.130000	0.948480
5.220000	0.951021
5.310000	0.953835
5.400000	0.956142
5.490000	0.958213
5.580000	0.960507
5.670000	0.962455
5.760000	0.964337
5.850000	0.966044
5.940000	0.967849
6.030000	0.969367
6.120000	0.970943
6.210000	0.972266
6.300000	0.973758
6.390000	0.975093
6.480000	0.976279
6.570000	0.977484
6.660000	0.978716
6.750000	0.979856
6.840000	0.980885
6.930000	0.981810
7.020000	0.982501
7.110000	0.983413
7.200000	0.984306
7.290000	0.985003
7.380000	0.985745
7.470000	0.986442
7.560000	0.987035
7.650000	0.987772
7.740000	0.988293
7.830000	0.988827
7.920000	0.989420
8.010000	0.989934
8.100000	0.990514
8.190000	0.990990
8.280000	0.991446
8.370000	0.991928
8.460000	0.992306
8.550000	0.992677
8.640000	0.992996
8.730000	0.993296
8.820000	0.993700
8.910000	0.994019
9.000000	0.994365
9.090000	0.994580
9.180000	0.994879
9.270000	0.995166
9.360000	0.995427
9.450000	0.995681
9.540000	0.995993
9.630000	0.996163
9.720000	0.996319
9.810000	0.996508
9.900000	0.996651
9.990000	0.996808
10.080000	0.996879
10.170000	0.997023
10.260000	0.997231
10.350000	0.997420
10.440000	0.997589
10.530000	0.997694
10.620000	0.997798
10.710000	0.997883
10.800000	0.998006
10.890000	0.998150
10.980000	0.998228
11.070000	0.998332
11.160000	0.998397
11.250000	0.998482
11.340000	0.998573
11.430000	0.998632
11.520000	0.998704
11.610000	0.998821
11.700000	0.998899
11.790000	0.998958
11.880000	0.998997
11.970000	0.999042
12.060000	0.999055
12.150000	0.999088
12.240000	0.999140
12.330000	0.999192
12.420000	0.999231
12.510000	0.999277
12.600000	0.999349
12.690000	0.999381
12.780000	0.999414
12.870000	0.999459
12.960000	0.999492
13.050000	0.999505
13.140000	0.999531
13.230000	0.999557
13.320000	0.999590
13.410000	0.999616
13.500000	0.999635
13.590000	0.999655
13.680000	0.999687
13.770000	0.999700
13.860000	0.999713
13.950000	0.999746
14.040000	0.999765
14.130000	0.999772
14.220000	0.999778
14.310000	0.999792
14.400000	0.999811
14.490000	0.999824
14.580000	0.999831
14.670000	0.999831
14.760000	0.999844
14.850000	0.999850
14.940000	0.999857
15.030000	0.999876
Hidden-Markury, low FRET
0.000000	0.000000
0.090000	0.050152
0.180000	0.097816
0.270000	0.142693
0.360000	0.187585
0.450000	0.229683
0.540000	0.267949
0.630000	0.305131
0.720000	0.339960
0.810000	0.373190
0.900000	0.404553
0.990000	0.434406
1.080000	0.463124
1.170000	0.490983
1.260000	0.516316
1.350000	0.541426
1.440000	0.563861
1.530000	0.586281
1.620000	0.607176
1.710000	0.626750
1.800000	0.644747
1.890000	0.662677
1.980000	0.679599
2.070000	0.696049
2.160000	0.711925
2.250000	0.726814
2.340000	0.741285
2.430000	0.754016
2.520000	0.766357
2.610000	0.778057
2.700000	0.788695
2.790000	0.799580
2.880000	0.809546
2.970000	0.819027
3.060000	0.828193
3.150000	0.836904
3.240000	0.844809
3.330000	0.852048
3.420000	0.859496
3.510000	0.866855
3.600000	0.873295
3.690000	0.879951
3.780000	0.886219
3.870000	0.891957
3.960000	0.897627
4.050000	0.902790
4.140000	0.907496
4.230000	0.912479
4.320000	0.916626
4.410000	0.920854
4.500000	0.924873
4.590000	0.928347
4.680000	0.932008
4.770000	0.935437
4.860000	0.938747
4.950000	0.941899
5.040000	0.944634
5.130000	0.947435
5.220000	0.950095
5.310000	0.952568
5.400000	0.954921
5.490000	0.957244
5.580000	0.959314
5.670000	0.961219
5.760000	0.963139
5.850000	0.964820
5.940000	0.966695
6.030000	0.968197
6.120000	0.969870
6.210000	0.971222
6.300000	0.972672
6.390000	0.973867
6.480000	0.975227
6.570000	0.976661
6.660000	0.977871
6.750000	0.978985
6.840000	0.980150
6.930000	0.981136
7.020000	0.982122
7.110000	0.983168
7.200000	0.983983
7.290000	0.984864
7.380000	0.985753
7.470000	0.986433
7.560000	0.987090
7.650000	0.987703
7.740000	0.988323
7.830000	0.988913
7.920000	0.989414
8.010000	0.989855
8.100000	0.990303
8.190000	0.990826
8.280000	0.991252
8.370000	0.991715
8.460000	0.992066
8.550000	0.992499
8.640000	0.992925
8.730000	0.993299
8.820000	0.993650
8.910000	0.993889
9.000000	0.994270
9.090000	0.994576
9.180000	0.994823
9.270000	0.995196
9.360000	0.995488
9.450000	0.995786
9.540000	0.995958
9.630000	0.996138
9.720000	0.996302
9.810000	0.996489
9.900000	0.996683
9.990000	0.996825
10.080000	0.996989
10.170000	0.997101
10.260000	0.997273
10.350000	0.997393
10.440000	0.997535
10.530000	0.997677
10.620000	0.997833
10.710000	0.997953
10.800000	0.998125
10.890000	0.998200
10.980000	0.998267
11.070000	0.998364
11.160000	0.998483
11.250000	0.998543
11.340000	0.998610
11.430000	0.998655
11.520000	0.998775
11.610000	0.998857
11.700000	0.998917
11.790000	0.999014
11.880000	0.999059
11.970000	0.999111
12.060000	0.999163
12.150000	0.999193
12.240000	0.999223
12.330000	0.999260
12.420000	0.999298
12.510000	0.999298
12.600000	0.999335
12.690000	0.999365
12.780000	0.999372
12.870000	0.999447
12.960000	0.999485
13.050000	0.999522
13.140000	0.999537
13.230000	0.999552
13.320000	0.999589
13.410000	0.999604
13.500000	0.999619
13.590000	0.999656
13.680000	0.999664
13.770000	0.999664
13.860000	0.999671
13.950000	0.999686
14.040000	0.999701
14.130000	0.999716
14.220000	0.999731
14.310000	0.999746
14.400000	0.999746
14.490000	0.999761
14.580000	0.999791
14.670000	0.999798
14.760000	0.999813
14.850000	0.999821
14.940000	0.999821
15.030000	0.999851
Hidden-Markury, high FRET
0.000000	0.000000
0.090000	0.047300
0.180000	0.092113
0.270000	0.134944
0.360000	0.176944
0.450000	0.216420
0.540000	0.253892
0.630000	0.288483
0.720000	0.322592
0.810000	0.355031
0.900000	0.385354
0.990000	0.414044
1.080000	0.441324
1.170000	0.467439
1.260000	0.492529
1.350000	0.517537
1.440000	0.540660
1.530000	0.562751
1.620000	0.584374
1.710000	0.603897
1.800000	0.622269
1.890000	0.640300
1.980000	0.657202
2.070000	0.672909
2.160000	0.688498
2.250000	0.703270
2.340000	0.716386
2.430000	0.729362
2.520000	0.742018
2.610000	0.754237
2.700000	0.766411
2.790000	0.777790
2.880000	0.788086
2.970000	0.797840
3.060000	0.807579
3.150000	0.816294
3.240000	0.825380
3.330000	0.833641
3.420000	0.841376
3.510000	0.849081
3.600000	0.855725
3.690000	0.862591
3.780000	0.868946
3.870000	0.875315
3.960000	0.881186
4.050000	0.886984
4.140000	0.892135
4.230000	0.897116
4.320000	0.902038
4.410000	0.906625
4.500000	0.911042
4.590000	0.915117
4.680000	0.919170
4.770000	0.922911
4.860000	0.926519
4.950000	0.929800
5.040000	0.933304
5.130000	0.936436
5.220000	0.939650
5.310000	0.942471
5.400000	0.945374
5.490000	0.947638
5.580000	0.950265
5.670000	0.952529
5.760000	0.954563
5.850000	0.956738
5.940000	0.959077
6.030000	0.961148
6.120000	0.963055
6.210000	0.965082
6.300000	0.966797
6.390000	0.968318
6.480000	0.969885
6.570000	0.971406
6.660000	0.972832
6.750000	0.974019
6.840000	0.975162
6.930000	0.976350
7.020000	0.977352
7.110000	0.978495
7.200000	0.979512
7.290000	0.980418
7.380000	0.981338
7.470000	0.982244
7.560000	0.983038
7.650000	0.984055
7.740000	0.984760
7.830000	0.985436
7.920000	0.986015
8.010000	0.986638
8.100000	0.987210
8.190000	0.987804
8.280000	0.988316
8.370000	0.988910
8.460000	0.989556
8.550000	0.990031
8.640000	0.990498
8.730000	0.990855
8.820000	0.991263
8.910000	0.991731
9.000000	0.992132
9.090000	0.992540
9.180000	0.992918
9.270000	0.993252
9.360000	0.993475
9.450000	0.993779
9.540000	0.994158
9.630000	0.994448
9.720000	0.994744
9.810000	0.994989
9.900000	0.995175
9.990000	0.995435
10.080000	0.995643
10.170000	0.995865
10.260000	0.996029
10.350000	0.996177
10.440000	0.996385
10.530000	0.996548
10.620000	0.996712
10.710000	0.996793
10.800000	0.996897
10.890000	0.997046
10.980000	0.997172
11.070000	0.997305
11.160000	0.997454
11.250000	0.997565
11.340000	0.997662
11.430000	0.997803
11.520000	0.997951
11.610000	0.998018
11.700000	0.998100
11.790000	0.998189
11.880000	0.998248
11.970000	0.998345
12.060000	0.998419
12.150000	0.998501
12.240000	0.998567
12.330000	0.998634
12.420000	0.998679
12.510000	0.998708
12.600000	0.998760
12.690000	0.998827
12.780000	0.998901
12.870000	0.998961
12.960000	0.998998
13.050000	0.999080
13.140000	0.999117
13.230000	0.999146
13.320000	0.999221
13.410000	0.999265
13.500000	0.999310
13.590000	0.999347
13.680000	0.999391
13.770000	0.999406
13.860000	0.999414
13.950000	0.999451
14.040000	0.999458
14.130000	0.999480
14.220000	0.999488
14.310000	0.999503
14.400000	0.999525
14.490000	0.999577
14.580000	0.999584
14.670000	0.999614
14.760000	0.999621
14.850000	0.999629
14.940000	0.999651
15.030000	0.999659
Step finding, low FRET
0.000000	0.000000
0.090000	0.053872
0.180000	0.104327
0.270000	0.152509
0.360000	0.197617
0.450000	0.240835
0.540000	0.281640
0.630000	0.320080
0.720000	0.356834
0.810000	0.391089
0.900000	0.424169
0.990000	0.454988
1.080000	0.484452
1.170000	0.512891
1.260000	0.540049
1.350000	0.564754
1.440000	0.588164
1.530000	0.610120
1.620000	0.631845
1.710000	0.651382
1.800000	0.670410
1.890000	0.687541
1.980000	0.704355
2.070000	0.719358
2.160000	0.734083
2.250000	0.748696
2.340000	0.762166
2.430000	0.775312
2.520000	0.787883
2.610000	0.799773
2.700000	0.810685
2.790000	0.821140
2.880000	0.831015
2.970000	0.840162
3.060000	0.848172
3.150000	0.856566
3.240000	0.864299
3.330000	0.871529
3.420000	0.878707
3.510000	0.885012
3.600000	0.891033
3.690000	0.896876
3.780000	0.902414
3.870000	0.907351
3.960000	0.912679
4.050000	0.917364
4.140000	0.921865
4.230000	0.925844
4.320000	0.929552
4.410000	0.933365
4.500000	0.937007
4.590000	0.940609
4.680000	0.943663
4.770000	0.946604
4.860000	0.949360
4.950000	0.952056
5.040000	0.954495
5.130000	0.956987
5.220000	0.959459
5.310000	0.961620
5.400000	0.963709
5.490000	0.965790
5.580000	0.967648
5.670000	0.969326
5.760000	0.971025
5.850000	0.972525
5.940000	0.974059
6.030000	0.975612
6.120000	0.976868
6.210000	0.978024
6.300000	0.979399
6.390000	0.980615
6.480000	0.981679
6.570000	0.982571
6.660000	0.983477
6.750000	0.984382
6.840000	0.985076
6.930000	0.985803
7.020000	0.986504
7.110000	0.987152
7.200000	0.987786
7.290000	0.988414
7.380000	0.989035
7.470000	0.989623
7.560000	0.990179
7.650000	0.990655
7.740000	0.991150
7.830000	0.991487
7.920000	0.991983
8.010000	0.992446
8.100000	0.992869
8.190000	0.993232
8.280000	0.993543
8.370000	0.993906
8.460000	0.994210
8.550000	0.994508
8.640000	0.994732
8.730000	0.994984
8.820000	0.995255
8.910000	0.995519
9.000000	0.995744
9.090000	0.996054
9.180000	0.996246
9.270000	0.996457
9.360000	0.996642
9.450000	0.996861
9.540000	0.997013
9.630000	0.997112
9.720000	0.997297
9.810000	0.997488
9.900000	0.997607
9.990000	0.997740
10.080000	0.997845
10.170000	0.997951
10.260000	0.998044
10.350000	0.998136
10.440000	0.998249
10.530000	0.998361
10.620000	0.998467
10.710000	0.998559
10.800000	0.998638
10.890000	0.998691
10.980000	0.998751
11.070000	0.998824
11.160000	0.998890
11.250000	0.998976
11.340000	0.999028
11.430000	0.999088
11.520000	0.999128
11.610000	0.999174
11.700000	0.999187
11.790000	0.999213
11.880000	0.999266
11.970000	0.999299
12.060000	0.999352
12.150000	0.999399
12.240000	0.999418
12.330000	0.999438
12.420000	0.999471
12.510000	0.999491
12.600000	0.999511
12.690000	0.999518
12.780000	0.999544
12.870000	0.999551
12.960000	0.999570
13.050000	0.999584
13.140000	0.999603
13.230000	0.999623
13.320000	0.999670
13.410000	0.999676
13.500000	0.999683
13.590000	0.999716
13.680000	0.999722
13.770000	0.999749
13.860000	0.999775
13.950000	0.999789
14.040000	0.999802
14.130000	0.999828
14.220000	0.999835
14.310000	0.999841
14.400000	0.999841
14.490000	0.999861
14.580000	0.999861
14.670000	0.999881
14.760000	0.999894
14.850000	0.999894
14.940000	0.999907
15.030000	0.999907
Step finding, high FRET
0.000000	0.000000
0.090000	0.055059
0.180000	0.106948
0.270000	0.158268
0.360000	0.205882
0.450000	0.249889
0.540000	0.291304
0.630000	0.330432
0.720000	0.368134
0.810000	0.404292
0.900000	0.437639
0.990000	0.469341
1.080000	0.499095
1.170000	0.527390
1.260000	0.554054
1.350000	0.578478
1.440000	0.602145
1.530000	0.624474
1.620000	0.645483
1.710000	0.665352
1.800000	0.683789
1.890000	0.701019
1.980000	0.717865
2.070000	0.733179
2.160000	0.747705
2.250000	0.761792
2.340000	0.774667
2.430000	0.787223
2.520000	0.798838
2.610000	0.809320
2.700000	0.820080
2.790000	0.829878
2.880000	0.839630
2.970000	0.848448
3.060000	0.856827
3.150000	0.865015
3.240000	0.872639
3.330000	0.880058
3.420000	0.887038
3.510000	0.893350
3.600000	0.899263
3.690000	0.904918
3.780000	0.910209
3.870000	0.915466
3.960000	0.919809
4.050000	0.924264
4.140000	0.928275
4.230000	0.932053
4.320000	0.935905
4.410000	0.939545
4.500000	0.943085
4.590000	0.946300
4.680000	0.949396
4.770000	0.951922
4.860000	0.954640
4.950000	0.957259
5.040000	0.959506
5.130000	0.961708
5.220000	0.964015
5.310000	0.966003
5.400000	0.967820
5.490000	0.969444
5.580000	0.971062
5.670000	0.972540
5.760000	0.974178
5.850000	0.975722
5.940000	0.977101
6.030000	0.978328
6.120000	0.979568
6.210000	0.980741
6.300000	0.981875
6.390000	0.982869
6.480000	0.983917
6.570000	0.984818
6.660000	0.985581
6.750000	0.986423
6.840000	0.987139
6.930000	0.987742
7.020000	0.988411
7.110000	0.988988
7.200000	0.989631
7.290000	0.990274
7.380000	0.990831
7.470000	0.991282
7.560000	0.991793
7.650000	0.992217
7.740000	0.992654
7.830000	0.993039
7.920000	0.993430
8.010000	0.993821
8.100000	0.994153
8.190000	0.994398
8.280000	0.994663
8.370000	0.995001
8.460000	0.995220
8.550000	0.995532
8.640000	0.995817
8.730000	0.996016
8.820000	0.996281
8.910000	0.996506
9.000000	0.996632
9.090000	0.996831
9.180000	0.997043
9.270000	0.997295
9.360000	0.997487
9.450000	0.997693
9.540000	0.997832
9.630000	0.997958
9.720000	0.998084
9.810000	0.998157
9.900000	0.998270
9.990000	0.998362
10.080000	0.998502
10.170000	0.998608
10.260000	0.998694
10.350000	0.998780
10.440000	0.998827
10.530000	0.998873
10.620000	0.998919
10.710000	0.998979
10.800000	0.999045
10.890000	0.999092
10.980000	0.999138
11.070000	0.999191
11.160000	0.999238
11.250000	0.999297
11.340000	0.999324
11.430000	0.999350
11.520000	0.999377
11.610000	0.999456
11.700000	0.999483
11.790000	0.999490
11.880000	0.999503
11.970000	0.999509
12.060000	0.999549
12.150000	0.999576
12.240000	0.999622
12.330000	0.999662
12.420000	0.999669
12.510000	0.999682
12.600000	0.999702
12.690000	0.999722
12.780000	0.999741
12.870000	0.999748
12.960000	0.999781
13.050000	0.999808
13.140000	0.999834
13.230000	0.999848
13.320000	0.999854
13.410000	0.999861
13.500000	0.999874
13.590000	0.999887
13.680000	0.999887
13.770000	0.999894
13.860000	0.999901
13.950000	0.999907
14.040000	0.999920
14.130000	0.999927
14.220000	0.999927
14.310000	0.999927
14.400000	0.999934
14.490000	0.999934
14.580000	0.999934
14.670000	0.999940
14.760000	0.999940
14.850000	0.999940
14.940000	0.999940
15.030000	0.999947
SMACKS(SS), low FRET
0.000000	0.000000
0.090000	0.067201
0.180000	0.128852
0.270000	0.186839
0.360000	0.240463
0.450000	0.292138
0.540000	0.337612
0.630000	0.380227
0.720000	0.419722
0.810000	0.456284
0.900000	0.491432
0.990000	0.522835
1.080000	0.552036
1.170000	0.579124
1.260000	0.604384
1.350000	0.627678
1.440000	0.649753
1.530000	0.669822
1.620000	0.688737
1.710000	0.706343
1.800000	0.722382
1.890000	0.737388
1.980000	0.751534
2.070000	0.764899
2.160000	0.777111
2.250000	0.788315
2.340000	0.798707
2.430000	0.808854
2.520000	0.818409
2.610000	0.827103
2.700000	0.834960
2.790000	0.842418
2.880000	0.849633
2.970000	0.855751
3.060000	0.861577
3.150000	0.867321
3.240000	0.872586
3.330000	0.877428
3.420000	0.881962
3.510000	0.886089
3.600000	0.890136
3.690000	0.894036
3.780000	0.897480
3.870000	0.901129
3.960000	0.904427
4.050000	0.907474
4.140000	0.910545
4.230000	0.913105
4.320000	0.915241
4.410000	0.917581
4.500000	0.919645
4.590000	0.921693
4.680000	0.923708
4.770000	0.925438
4.860000	0.927242
4.950000	0.929192
5.040000	0.930801
5.130000	0.932466
5.220000	0.933977
5.310000	0.935302
5.400000	0.936748
5.490000	0.937942
5.580000	0.939129
5.670000	0.940177
5.760000	0.941338
5.850000	0.942460
5.940000	0.943451
6.030000	0.944426
6.120000	0.945222
6.210000	0.946148
6.300000	0.947042
6.390000	0.947765
6.480000	0.948537
6.570000	0.949398
6.660000	0.950105
6.750000	0.950958
6.840000	0.951649
6.930000	0.952283
7.020000	0.952941
7.110000	0.953648
7.200000	0.954233
7.290000	0.954875
7.380000	0.955484
7.470000	0.956061
7.560000	0.956499
7.650000	0.957093
7.740000	0.957645
7.830000	0.958198
7.920000	0.958677
8.010000	0.959270
8.100000	0.959676
8.190000	0.960164
8.280000	0.960659
8.370000	0.961188
8.460000	0.961789
8.550000	0.962260
8.640000	0.962821
8.730000	0.963479
8.820000	0.963844
8.910000	0.964291
9.000000	0.964836
9.090000	0.965226
9.180000	0.965656
9.270000	0.965997
9.360000	0.966355
9.450000	0.966704
9.540000	0.966981
9.630000	0.967306
9.720000	0.967655
9.810000	0.968004
9.900000	0.968346
9.990000	0.968727
10.080000	0.969150
10.170000	0.969524
10.260000	0.969897
10.350000	0.970198
10.440000	0.970547
10.530000	0.970832
10.620000	0.971181
10.710000	0.971441
10.800000	0.971855
10.890000	0.972229
10.980000	0.972562
11.070000	0.972895
11.160000	0.973245
11.250000	0.973537
11.340000	0.973822
11.430000	0.974171
11.520000	0.974439
11.610000	0.974813
11.700000	0.975057
11.790000	0.975317
11.880000	0.975601
11.970000	0.975869
12.060000	0.976154
12.150000	0.976340
12.240000	0.976560
12.330000	0.976844
12.420000	0.977080
12.510000	0.977340
12.600000	0.977584
12.690000	0.977892
12.780000	0.978152
12.870000	0.978331
12.960000	0.978558
13.050000	0.978786
13.140000	0.979070
13.230000	0.979322
13.320000	0.979542
13.410000	0.979785
13.500000	0.980021
13.590000	0.980240
13.680000	0.980443
13.770000	0.980655
13.860000	0.980850
13.950000	0.981037
14.040000	0.981223
14.130000	0.981459
14.220000	0.981622
14.310000	0.981768
14.400000	0.982012
14.490000	0.982280
14.580000	0.982507
14.670000	0.982743
14.760000	0.982865
14.850000	0.983068
14.940000	0.983255
15.030000	0.983433
SMACKS(SS), high FRET
0.000000	0.000000
0.090000	0.061597
0.180000	0.117998
0.270000	0.172764
0.360000	0.222512
0.450000	0.269556
0.540000	0.312156
0.630000	0.353445
0.720000	0.390298
0.810000	0.426034
0.900000	0.459124
0.990000	0.490044
1.080000	0.519070
1.170000	0.547101
1.260000	0.572379
1.350000	0.596192
1.440000	0.619091
1.530000	0.639246
1.620000	0.659174
1.710000	0.677564
1.800000	0.694595
1.890000	0.711123
1.980000	0.726195
2.070000	0.740433
2.160000	0.753626
2.250000	0.765727
2.340000	0.777674
2.430000	0.787687
2.520000	0.797748
2.610000	0.807105
2.700000	0.816155
2.790000	0.824257
2.880000	0.832125
2.970000	0.839304
3.060000	0.846241
3.150000	0.852773
3.240000	0.858933
3.330000	0.864696
3.420000	0.870589
3.510000	0.875389
3.600000	0.880237
3.690000	0.884592
3.780000	0.888987
3.870000	0.893042
3.960000	0.896369
4.050000	0.900044
4.140000	0.903565
4.230000	0.906543
4.320000	0.909385
4.410000	0.911894
4.500000	0.914678
4.590000	0.916936
4.680000	0.919276
4.770000	0.921599
4.860000	0.923719
4.950000	0.925792
5.040000	0.927888
5.130000	0.929636
5.220000	0.931320
5.310000	0.932826
5.400000	0.934485
5.490000	0.936209
5.580000	0.937884
5.670000	0.939261
5.760000	0.940701
5.850000	0.941964
5.940000	0.943219
6.030000	0.944328
6.120000	0.945485
6.210000	0.946327
6.300000	0.947379
6.390000	0.948407
6.480000	0.949265
6.570000	0.950204
6.660000	0.951256
6.750000	0.952009
6.840000	0.952907
6.930000	0.953757
7.020000	0.954494
7.110000	0.955255
7.200000	0.956178
7.290000	0.956890
7.380000	0.957562
7.470000	0.958193
7.560000	0.958832
7.650000	0.959415
7.740000	0.959852
7.830000	0.960346
7.920000	0.960888
8.010000	0.961463
8.100000	0.962078
8.190000	0.962661
8.280000	0.963122
8.370000	0.963519
8.460000	0.964061
8.550000	0.964644
8.640000	0.965097
8.730000	0.965583
8.820000	0.965964
8.910000	0.966441
9.000000	0.966716
9.090000	0.967032
9.180000	0.967429
9.270000	0.967744
9.360000	0.968246
9.450000	0.968610
9.540000	0.968942
9.630000	0.969412
9.720000	0.969905
9.810000	0.970318
9.900000	0.970650
9.990000	0.970998
10.080000	0.971354
10.170000	0.971759
10.260000	0.972059
10.350000	0.972496
10.440000	0.972771
10.530000	0.973062
10.620000	0.973354
10.710000	0.973580
10.800000	0.973880
10.890000	0.974106
10.980000	0.974398
11.070000	0.974713
11.160000	0.974997
11.250000	0.975321
11.340000	0.975628
11.430000	0.975895
11.520000	0.976154
11.610000	0.976462
11.700000	0.976713
11.790000	0.977004
11.880000	0.977190
11.970000	0.977441
12.060000	0.977660
12.150000	0.977919
12.240000	0.978170
12.330000	0.978388
12.420000	0.978672
12.510000	0.978931
[truncated: 366 more rows]
