# Supplementary material for: A blind benchmark of analysis tools to infer kinetic rate constants from single-molecule FRET trajectories
Source: Nat Commun. 2022 Sep 14;13:5402. doi: 10.1038/s41467-022-33023-3 (PMC9474500; doi:10.1038/s41467-022-33023-3)
Supplement: Supplementary file 19 — Source Data [file 41467_2022_33023_MOESM19_ESM.zip › Source Data/Figure5/SourceData_Fig5C.txt]

postFRET, low FRET
0.000000	0.000000
0.090000	0.022642
0.180000	0.046046
0.270000	0.067164
0.360000	0.087742
0.450000	0.108669
0.540000	0.129184
0.630000	0.148777
0.720000	0.167895
0.810000	0.186440
0.900000	0.205272
0.990000	0.222864
1.080000	0.240997
1.170000	0.259765
1.260000	0.276310
1.350000	0.293204
1.440000	0.308511
1.530000	0.323404
1.620000	0.339378
1.710000	0.356145
1.800000	0.373071
1.890000	0.388060
1.980000	0.401683
2.070000	0.416894
2.160000	0.430962
2.250000	0.443506
2.340000	0.457193
2.430000	0.469070
2.520000	0.480057
2.610000	0.492252
2.700000	0.503430
2.790000	0.515052
2.880000	0.526389
2.970000	0.537567
3.060000	0.547666
3.150000	0.557891
3.240000	0.567799
3.330000	0.578088
3.420000	0.587012
3.510000	0.596412
3.600000	0.606319
3.690000	0.615116
3.780000	0.624420
3.870000	0.633471
3.960000	0.641664
4.050000	0.650746
4.140000	0.658622
4.230000	0.666466
4.320000	0.675548
4.410000	0.683106
4.500000	0.690092
4.590000	0.697523
4.680000	0.704446
4.770000	0.711686
4.860000	0.718164
4.950000	0.724738
5.040000	0.731153
5.130000	0.737345
5.220000	0.743188
5.310000	0.748619
5.400000	0.753573
5.490000	0.759162
5.580000	0.764465
5.670000	0.769578
5.760000	0.774405
5.850000	0.779359
5.940000	0.784185
6.030000	0.789393
6.120000	0.794697
6.210000	0.800191
6.300000	0.805144
6.390000	0.810035
6.480000	0.814258
6.570000	0.818355
6.660000	0.822356
6.750000	0.826104
6.840000	0.829692
6.930000	0.833249
7.020000	0.837091
7.110000	0.840584
7.200000	0.844205
7.290000	0.847856
7.380000	0.851540
7.470000	0.855002
7.560000	0.858272
7.650000	0.861353
7.740000	0.864719
7.830000	0.867863
7.920000	0.870753
8.010000	0.873484
8.100000	0.876278
8.190000	0.879486
8.280000	0.882248
8.370000	0.884567
8.460000	0.887329
8.550000	0.889711
8.640000	0.892633
8.730000	0.894824
8.820000	0.897047
8.910000	0.899492
9.000000	0.901969
9.090000	0.904128
9.180000	0.906510
9.270000	0.908447
9.360000	0.910607
9.450000	0.912766
9.540000	0.914735
9.630000	0.916450
9.720000	0.917942
9.810000	0.919752
9.900000	0.922039
9.990000	0.923500
10.080000	0.925183
10.170000	0.927279
10.260000	0.928993
10.350000	0.930645
10.440000	0.932264
10.530000	0.933979
10.620000	0.935694
10.710000	0.937282
10.800000	0.938711
10.890000	0.940203
10.980000	0.941442
11.070000	0.942394
11.160000	0.943474
11.250000	0.944681
11.340000	0.945602
11.430000	0.947253
11.520000	0.948523
11.610000	0.949762
11.700000	0.950937
11.790000	0.952017
11.880000	0.953414
11.970000	0.954493
12.060000	0.955827
12.150000	0.957066
12.240000	0.957891
12.330000	0.958844
12.420000	0.959701
12.510000	0.960495
12.600000	0.961416
12.690000	0.962115
12.780000	0.962909
12.870000	0.963862
12.960000	0.964528
13.050000	0.965259
13.140000	0.966021
13.230000	0.966910
13.320000	0.967577
13.410000	0.968180
13.500000	0.969260
13.590000	0.969927
13.680000	0.970594
13.770000	0.971356
13.860000	0.972182
13.950000	0.972785
14.040000	0.973452
14.130000	0.973928
14.220000	0.974659
14.310000	0.975611
14.400000	0.976024
14.490000	0.976532
14.580000	0.977040
14.670000	0.977548
14.760000	0.977993
14.850000	0.978469
14.940000	0.979009
15.030000	0.979390
postFRET, high FRET
0.000000	0.000000
0.090000	0.011601
0.180000	0.022811
0.270000	0.033905
0.360000	0.044883
0.450000	0.055493
0.540000	0.065872
0.630000	0.076112
0.720000	0.085730
0.810000	0.095855
0.900000	0.105219
0.990000	0.114814
1.080000	0.124501
1.170000	0.133773
1.260000	0.143114
1.350000	0.152363
1.440000	0.160228
1.530000	0.169131
1.620000	0.178495
1.710000	0.187721
1.800000	0.196693
1.890000	0.205642
1.980000	0.214567
2.070000	0.223309
2.160000	0.231889
2.250000	0.240376
2.340000	0.247918
2.430000	0.255576
2.520000	0.263510
2.610000	0.271167
2.700000	0.278848
2.790000	0.286297
2.880000	0.295016
2.970000	0.302742
3.060000	0.309731
3.150000	0.316789
3.240000	0.324100
3.330000	0.331135
3.420000	0.338354
3.510000	0.345181
3.600000	0.352054
3.690000	0.359388
3.780000	0.366031
3.870000	0.372558
3.960000	0.380100
4.050000	0.387873
4.140000	0.394769
4.230000	0.402127
4.320000	0.408308
4.410000	0.414881
4.500000	0.421224
4.590000	0.427036
4.680000	0.433563
4.770000	0.439606
4.860000	0.446041
4.950000	0.451392
5.040000	0.458058
5.130000	0.464631
5.220000	0.470651
5.310000	0.475932
5.400000	0.481399
5.490000	0.486980
5.580000	0.492631
5.670000	0.498259
5.760000	0.503056
5.850000	0.508430
5.940000	0.513504
6.030000	0.518463
6.120000	0.523929
6.210000	0.528796
6.300000	0.534124
6.390000	0.538760
6.480000	0.544180
6.570000	0.549346
6.660000	0.553936
6.750000	0.558687
6.840000	0.563761
6.930000	0.568443
7.020000	0.573794
7.110000	0.578200
7.200000	0.582882
7.290000	0.587102
7.380000	0.591531
7.470000	0.596121
7.560000	0.600434
7.650000	0.604608
7.740000	0.608460
7.830000	0.612289
7.920000	0.617109
8.010000	0.621145
8.100000	0.624790
8.190000	0.628941
8.280000	0.632701
8.370000	0.636345
8.460000	0.640358
8.550000	0.644417
8.640000	0.648454
8.730000	0.652467
8.820000	0.656134
8.910000	0.660239
9.000000	0.663468
9.090000	0.666767
9.180000	0.670803
9.270000	0.674147
9.360000	0.677561
9.450000	0.681389
9.540000	0.684319
9.630000	0.687340
9.720000	0.690523
9.810000	0.694121
9.900000	0.697073
9.990000	0.700694
10.080000	0.704315
10.170000	0.707360
10.260000	0.711073
10.350000	0.714118
10.440000	0.717208
10.530000	0.720576
10.620000	0.723459
10.710000	0.726642
10.800000	0.729317
10.890000	0.731762
10.980000	0.734576
11.070000	0.737712
11.160000	0.740457
11.250000	0.743709
11.340000	0.746523
11.430000	0.749406
11.520000	0.752128
11.610000	0.754803
11.700000	0.757663
11.790000	0.760546
11.880000	0.763314
11.970000	0.765920
12.060000	0.768480
12.150000	0.770810
12.240000	0.773347
12.330000	0.775976
12.420000	0.778075
12.510000	0.780358
12.600000	0.782757
12.690000	0.784764
12.780000	0.787324
12.870000	0.789884
12.960000	0.792237
13.050000	0.794612
13.140000	0.796711
13.230000	0.798948
13.320000	0.801209
13.410000	0.803077
13.500000	0.805383
13.590000	0.807251
13.680000	0.809443
13.770000	0.811726
13.860000	0.813686
13.950000	0.815901
14.040000	0.817769
14.130000	0.819499
14.220000	0.821505
14.310000	0.823858
14.400000	0.825472
14.490000	0.827548
14.580000	0.829532
14.670000	0.831584
14.760000	0.833314
14.850000	0.835298
14.940000	0.837281
15.030000	0.839103
SMACKS, low FRET
0.000000	0.000000
0.090000	0.062652
0.180000	0.120594
0.270000	0.174006
0.360000	0.221986
0.450000	0.268832
0.540000	0.311488
0.630000	0.351799
0.720000	0.388535
0.810000	0.423839
0.900000	0.456034
0.990000	0.485016
1.080000	0.513563
1.170000	0.538927
1.260000	0.562031
1.350000	0.584255
1.440000	0.606023
1.530000	0.625415
1.620000	0.643884
1.710000	0.660581
1.800000	0.676568
1.890000	0.691186
1.980000	0.704881
2.070000	0.717621
2.160000	0.729555
2.250000	0.741065
2.340000	0.751302
2.430000	0.760319
2.520000	0.769177
2.610000	0.777557
2.700000	0.785768
2.790000	0.793364
2.880000	0.800471
2.970000	0.807695
3.060000	0.813816
3.150000	0.819587
3.240000	0.825453
3.330000	0.830779
3.420000	0.835531
3.510000	0.840050
3.600000	0.844696
3.690000	0.849237
3.780000	0.853321
3.870000	0.857108
3.960000	0.860757
4.050000	0.864120
4.140000	0.867525
4.230000	0.870326
4.320000	0.873222
4.410000	0.875874
4.500000	0.878674
4.590000	0.880785
4.680000	0.882981
4.770000	0.885442
4.860000	0.887829
4.950000	0.889707
5.040000	0.891606
5.130000	0.893271
5.220000	0.895075
5.310000	0.896995
5.400000	0.898597
5.490000	0.899880
5.580000	0.901365
5.670000	0.902744
5.760000	0.904017
5.850000	0.905365
5.940000	0.906744
6.030000	0.908038
6.120000	0.909215
6.210000	0.910446
6.300000	0.911719
6.390000	0.912918
6.480000	0.914286
6.570000	0.915527
6.660000	0.916461
6.750000	0.917500
6.840000	0.918635
6.930000	0.919696
7.020000	0.920683
7.110000	0.921606
7.200000	0.922507
7.290000	0.923430
7.380000	0.924406
7.470000	0.925350
7.560000	0.926093
7.650000	0.926878
7.740000	0.927758
7.830000	0.928787
7.920000	0.929615
8.010000	0.930432
8.100000	0.931227
8.190000	0.932087
8.280000	0.932797
8.370000	0.933572
8.460000	0.934388
8.550000	0.935025
8.640000	0.935725
8.730000	0.936446
8.820000	0.937178
8.910000	0.937804
9.000000	0.938526
9.090000	0.939417
9.180000	0.940064
9.270000	0.940626
9.360000	0.941241
9.450000	0.941878
9.540000	0.942461
9.630000	0.943024
9.720000	0.943745
9.810000	0.944286
9.900000	0.944827
9.990000	0.945432
10.080000	0.946068
10.170000	0.946577
10.260000	0.947065
10.350000	0.947808
10.440000	0.948487
10.530000	0.949123
10.620000	0.949516
10.710000	0.949908
10.800000	0.950502
10.890000	0.951022
10.980000	0.951521
11.070000	0.952189
11.160000	0.952825
11.250000	0.953303
11.340000	0.953727
11.430000	0.954109
11.520000	0.954565
11.610000	0.955053
11.700000	0.955647
11.790000	0.956040
11.880000	0.956464
11.970000	0.957005
12.060000	0.957440
12.150000	0.957811
12.240000	0.958204
12.330000	0.958565
12.420000	0.959010
12.510000	0.959413
12.600000	0.959827
12.690000	0.960166
12.780000	0.960506
12.870000	0.960951
12.960000	0.961270
13.050000	0.961811
13.140000	0.962097
13.230000	0.962511
13.320000	0.962924
13.410000	0.963296
13.500000	0.963709
13.590000	0.964134
13.680000	0.964494
13.770000	0.964919
13.860000	0.965364
13.950000	0.965693
14.040000	0.966192
14.130000	0.966627
14.220000	0.966913
14.310000	0.967168
14.400000	0.967412
14.490000	0.967762
14.580000	0.968016
14.670000	0.968335
14.760000	0.968621
14.850000	0.969077
14.940000	0.969332
15.030000	0.969746
SMACKS, high FRET
0.000000	0.000000
0.090000	0.062618
0.180000	0.119591
0.270000	0.172952
0.360000	0.221226
0.450000	0.266984
0.540000	0.309193
0.630000	0.348147
0.720000	0.383468
0.810000	0.416957
0.900000	0.447950
0.990000	0.477658
1.080000	0.504818
1.170000	0.529661
1.260000	0.552155
1.350000	0.573523
1.440000	0.594090
1.530000	0.612372
1.620000	0.630054
1.710000	0.645682
1.800000	0.660257
1.890000	0.674147
1.980000	0.687448
2.070000	0.699601
2.160000	0.711059
2.250000	0.721326
2.340000	0.731320
2.430000	0.740798
2.520000	0.748971
2.610000	0.756943
2.700000	0.765441
2.790000	0.772876
2.880000	0.779637
2.970000	0.785840
3.060000	0.792295
3.150000	0.798277
3.240000	0.803690
3.330000	0.808577
3.420000	0.813263
3.510000	0.818065
3.600000	0.822256
3.690000	0.826416
3.780000	0.830471
3.870000	0.833967
3.960000	0.837526
4.050000	0.840970
4.140000	0.844372
4.230000	0.847815
4.320000	0.850606
4.410000	0.853786
4.500000	0.856556
4.590000	0.859294
4.680000	0.861853
4.770000	0.864433
4.860000	0.866834
4.950000	0.869225
5.040000	0.871605
5.130000	0.873511
5.220000	0.875533
5.310000	0.877397
5.400000	0.879261
5.490000	0.881199
5.580000	0.883021
5.670000	0.884664
5.760000	0.886475
5.850000	0.887918
5.940000	0.889687
6.030000	0.891267
6.120000	0.892730
6.210000	0.894447
6.300000	0.896100
6.390000	0.897490
6.480000	0.899123
6.570000	0.900471
6.660000	0.901903
6.750000	0.903114
6.840000	0.904336
6.930000	0.905578
7.020000	0.906789
7.110000	0.907832
7.200000	0.909054
7.290000	0.910233
7.380000	0.911518
7.470000	0.912771
7.560000	0.914077
7.650000	0.915372
7.740000	0.916499
7.830000	0.917742
7.920000	0.918953
8.010000	0.920048
8.100000	0.921101
8.190000	0.921975
8.280000	0.923028
8.370000	0.924050
8.460000	0.924977
8.550000	0.926072
8.640000	0.926988
8.730000	0.928031
8.820000	0.928905
8.910000	0.929747
9.000000	0.930705
9.090000	0.931548
9.180000	0.932401
9.270000	0.933222
9.360000	0.934002
9.450000	0.935034
9.540000	0.935887
9.630000	0.936719
9.720000	0.937677
9.810000	0.938456
9.900000	0.939309
9.990000	0.940025
10.080000	0.940879
10.170000	0.941700
10.260000	0.942479
10.350000	0.943280
10.440000	0.943943
10.530000	0.944438
10.620000	0.945112
10.710000	0.945797
10.800000	0.946460
10.890000	0.947166
10.980000	0.947934
11.070000	0.948608
11.160000	0.949198
11.250000	0.949862
11.340000	0.950693
11.430000	0.951241
11.520000	0.951989
11.610000	0.952642
11.700000	0.953210
11.790000	0.953737
11.880000	0.954253
11.970000	0.954874
12.060000	0.955548
12.150000	0.956001
12.240000	0.956433
12.330000	0.956938
12.420000	0.957518
12.510000	0.958118
12.600000	0.958708
12.690000	0.959287
12.780000	0.959719
12.870000	0.960298
12.960000	0.960782
13.050000	0.961298
13.140000	0.961783
13.230000	0.962141
13.320000	0.962594
13.410000	0.963046
13.500000	0.963383
13.590000	0.963794
13.680000	0.964268
13.770000	0.964731
13.860000	0.965311
13.950000	0.965742
14.040000	0.966185
14.130000	0.966638
14.220000	0.967017
14.310000	0.967554
14.400000	0.968007
14.490000	0.968312
14.580000	0.968659
14.670000	0.969049
14.760000	0.969449
14.850000	0.969881
14.940000	0.970208
15.030000	0.970681
Hidden-Markury, low FRET
0.000000	0.000000
0.090000	0.037678
0.180000	0.074870
0.270000	0.110444
0.360000	0.145602
0.450000	0.177953
0.540000	0.208934
0.630000	0.238031
0.720000	0.267237
0.810000	0.295044
0.900000	0.322404
0.990000	0.347900
1.080000	0.372909
1.170000	0.396748
1.260000	0.419506
1.350000	0.441549
1.440000	0.462749
1.530000	0.483294
1.620000	0.503006
1.710000	0.522271
1.800000	0.540654
1.890000	0.557816
1.980000	0.574582
2.070000	0.591496
2.160000	0.607101
2.250000	0.621446
2.340000	0.636356
2.430000	0.650781
2.520000	0.664025
2.610000	0.677288
2.700000	0.689371
2.790000	0.701306
2.880000	0.712972
2.970000	0.723785
3.060000	0.734400
3.150000	0.744807
3.240000	0.754668
3.330000	0.763884
3.420000	0.772852
3.510000	0.781611
3.600000	0.790322
3.690000	0.798278
3.780000	0.805708
3.870000	0.813158
3.960000	0.820053
4.050000	0.827255
4.140000	0.834487
4.230000	0.840698
4.320000	0.846789
4.410000	0.852999
4.500000	0.858802
4.590000	0.863822
4.680000	0.869120
4.770000	0.874457
4.860000	0.879199
4.950000	0.883564
5.040000	0.888117
5.130000	0.892314
5.220000	0.896639
5.310000	0.900587
5.400000	0.904069
5.490000	0.907631
5.580000	0.911143
5.670000	0.914446
5.760000	0.917879
5.850000	0.921004
5.940000	0.923742
6.030000	0.926817
6.120000	0.929892
6.210000	0.932829
6.300000	0.935448
6.390000	0.938265
6.480000	0.940785
6.570000	0.943116
6.660000	0.945209
6.750000	0.947184
6.840000	0.949277
6.930000	0.951390
7.020000	0.953225
7.110000	0.955021
7.200000	0.956866
7.290000	0.958602
7.380000	0.960288
7.470000	0.961747
7.560000	0.963066
7.650000	0.964534
7.740000	0.966032
7.830000	0.967352
7.920000	0.968721
8.010000	0.970040
8.100000	0.971231
8.190000	0.972510
8.280000	0.973592
8.370000	0.974594
8.460000	0.975467
8.550000	0.976469
8.640000	0.977381
8.730000	0.978254
8.820000	0.979038
8.910000	0.979971
9.000000	0.980705
9.090000	0.981578
9.180000	0.982352
9.270000	0.983066
9.360000	0.983800
9.450000	0.984435
9.540000	0.984931
9.630000	0.985457
9.720000	0.986072
9.810000	0.986607
9.900000	0.987034
9.990000	0.987570
10.080000	0.988026
10.170000	0.988591
10.260000	0.988939
10.350000	0.989336
10.440000	0.989683
10.530000	0.990070
10.620000	0.990367
10.710000	0.990665
10.800000	0.990992
10.890000	0.991379
10.980000	0.991835
11.070000	0.992193
11.160000	0.992550
11.250000	0.992847
11.340000	0.993085
11.430000	0.993353
11.520000	0.993562
11.610000	0.993810
11.700000	0.994028
11.790000	0.994206
11.880000	0.994464
11.970000	0.994673
12.060000	0.994841
12.150000	0.994980
12.240000	0.995169
12.330000	0.995298
12.420000	0.995407
12.510000	0.995625
12.600000	0.995863
12.690000	0.995992
12.780000	0.996141
12.870000	0.996270
12.960000	0.996488
13.050000	0.996637
13.140000	0.996776
13.230000	0.996855
13.320000	0.997073
13.410000	0.997242
13.500000	0.997312
13.590000	0.997401
13.680000	0.997500
13.770000	0.997569
13.860000	0.997659
13.950000	0.997689
14.040000	0.997738
14.130000	0.997857
14.220000	0.997966
14.310000	0.998006
14.400000	0.998085
14.490000	0.998155
14.580000	0.998224
14.670000	0.998254
14.760000	0.998323
14.850000	0.998433
14.940000	0.998502
15.030000	0.998562
Hidden-Markury, high FRET
0.000000	0.000000
0.090000	0.036044
0.180000	0.071586
0.270000	0.105901
0.360000	0.138663
0.450000	0.169744
0.540000	0.199853
0.630000	0.228202
0.720000	0.255815
0.810000	0.282455
0.900000	0.308859
0.990000	0.333857
1.080000	0.357569
1.170000	0.379305
1.260000	0.401749
1.350000	0.424144
1.440000	0.445379
1.530000	0.465081
1.620000	0.484970
1.710000	0.502953
1.800000	0.521211
1.890000	0.538358
1.980000	0.554572
2.070000	0.570137
2.160000	0.585457
2.250000	0.600560
2.340000	0.614907
2.430000	0.629519
2.520000	0.642117
2.610000	0.654852
2.700000	0.667361
2.790000	0.680018
2.880000	0.691603
2.970000	0.703277
3.060000	0.714185
3.150000	0.724512
3.240000	0.734349
3.330000	0.744185
3.420000	0.753697
3.510000	0.762649
3.600000	0.771002
3.690000	0.779227
3.780000	0.787019
3.870000	0.795008
3.960000	0.802624
4.050000	0.809954
4.140000	0.816784
4.230000	0.823829
4.320000	0.830285
4.410000	0.836692
4.500000	0.842746
4.590000	0.848376
4.680000	0.853732
4.770000	0.858684
4.860000	0.864118
4.950000	0.869091
5.040000	0.874033
5.130000	0.878495
5.220000	0.882907
5.310000	0.887289
5.400000	0.891073
5.490000	0.895190
5.580000	0.898816
5.670000	0.902295
5.760000	0.906058
5.850000	0.909193
5.940000	0.912406
6.030000	0.915708
6.120000	0.918430
6.210000	0.921614
6.300000	0.924385
6.390000	0.927156
6.480000	0.929730
6.570000	0.932010
6.660000	0.934467
6.750000	0.936766
6.840000	0.938898
6.930000	0.941159
7.020000	0.943144
7.110000	0.945187
7.200000	0.947359
7.290000	0.949491
7.380000	0.951211
7.470000	0.952990
7.560000	0.954778
7.650000	0.956508
7.740000	0.958276
7.830000	0.959800
7.920000	0.961185
8.010000	0.962541
8.100000	0.963986
8.190000	0.965204
8.280000	0.966423
8.370000	0.967759
8.460000	0.968958
8.550000	0.970353
8.640000	0.971552
8.730000	0.972643
8.820000	0.973645
8.910000	0.974589
9.000000	0.975424
9.090000	0.976249
9.180000	0.977340
9.270000	0.978303
9.360000	0.979138
9.450000	0.980131
9.540000	0.980838
9.630000	0.981605
9.720000	0.982332
9.810000	0.983069
9.900000	0.983688
9.990000	0.984209
10.080000	0.984710
10.170000	0.985309
10.260000	0.985909
10.350000	0.986361
10.440000	0.986832
10.530000	0.987255
10.620000	0.987628
10.710000	0.988110
10.800000	0.988562
10.890000	0.988975
10.980000	0.989191
11.070000	0.989643
11.160000	0.989928
11.250000	0.990399
11.340000	0.990881
11.430000	0.991195
11.520000	0.991520
11.610000	0.991814
11.700000	0.992099
11.790000	0.992355
11.880000	0.992660
11.970000	0.992905
12.060000	0.993259
12.150000	0.993456
12.240000	0.993740
12.330000	0.993947
12.420000	0.994114
12.510000	0.994301
12.600000	0.994497
12.690000	0.994635
12.780000	0.994910
12.870000	0.995146
12.960000	0.995332
13.050000	0.995490
13.140000	0.995598
13.230000	0.995804
13.320000	0.995942
13.410000	0.996040
13.500000	0.996236
13.590000	0.996364
13.680000	0.996531
13.770000	0.996669
13.860000	0.996747
13.950000	0.996865
14.040000	0.996944
14.130000	0.997101
14.220000	0.997121
14.310000	0.997229
14.400000	0.997308
14.490000	0.997406
14.580000	0.997475
14.670000	0.997563
14.760000	0.997661
14.850000	0.997769
14.940000	0.997848
15.030000	0.997936
Step finding, low FRET
0.000000	0.000000
0.090000	0.049410
0.180000	0.097090
0.270000	0.141637
0.360000	0.184780
0.450000	0.225502
0.540000	0.265230
0.630000	0.302260
0.720000	0.337458
0.810000	0.370644
0.900000	0.402657
0.990000	0.432856
1.080000	0.461787
1.170000	0.488053
1.260000	0.513767
1.350000	0.538014
1.440000	0.562011
1.530000	0.583823
1.620000	0.604937
1.710000	0.624442
1.800000	0.643300
1.890000	0.660902
1.980000	0.677613
2.070000	0.694273
2.160000	0.709306
2.250000	0.723647
2.340000	0.737455
2.430000	0.750598
2.520000	0.762862
2.610000	0.774255
2.700000	0.785533
2.790000	0.795920
2.880000	0.805614
2.970000	0.815226
3.060000	0.824665
3.150000	0.833315
3.240000	0.841767
3.330000	0.849623
3.420000	0.857402
3.510000	0.864201
3.600000	0.870858
3.690000	0.877362
3.780000	0.883744
3.870000	0.889383
3.960000	0.895310
4.050000	0.900641
4.140000	0.905755
4.230000	0.910516
4.320000	0.914649
4.410000	0.918583
4.500000	0.922517
4.590000	0.926471
4.680000	0.930059
4.770000	0.933616
4.860000	0.937108
4.950000	0.940068
5.040000	0.943131
5.130000	0.945887
5.220000	0.948539
5.310000	0.951256
5.400000	0.953627
5.490000	0.955902
5.580000	0.958196
5.670000	0.960374
5.760000	0.962239
5.850000	0.964238
5.940000	0.966135
6.030000	0.967961
6.120000	0.969608
6.210000	0.971152
6.300000	0.972639
6.390000	0.974119
6.480000	0.975452
6.570000	0.976695
6.660000	0.978002
6.750000	0.979021
6.840000	0.980065
6.930000	0.981007
7.020000	0.981962
7.110000	0.982866
7.200000	0.983859
7.290000	0.984743
7.380000	0.985512
7.470000	0.986223
7.560000	0.986973
7.650000	0.987652
7.740000	0.988242
7.830000	0.988780
7.920000	0.989325
8.010000	0.989901
8.100000	0.990344
8.190000	0.990850
8.280000	0.991266
8.370000	0.991651
8.460000	0.992074
8.550000	0.992471
8.640000	0.992849
8.730000	0.993240
8.820000	0.993528
8.910000	0.993861
9.000000	0.994233
9.090000	0.994547
9.180000	0.994765
9.270000	0.995104
9.360000	0.995310
9.450000	0.995540
9.540000	0.995854
9.630000	0.996066
9.720000	0.996239
9.810000	0.996392
9.900000	0.996559
9.990000	0.996674
10.080000	0.996822
10.170000	0.996995
10.260000	0.997136
10.350000	0.997270
10.440000	0.997443
10.530000	0.997565
10.620000	0.997680
10.710000	0.997802
10.800000	0.997911
10.890000	0.998014
10.980000	0.998110
11.070000	0.998251
11.160000	0.998385
11.250000	0.998462
11.340000	0.998533
11.430000	0.998616
11.520000	0.998661
11.610000	0.998718
11.700000	0.998783
11.790000	0.998847
11.880000	0.998879
11.970000	0.998936
12.060000	0.998975
12.150000	0.999071
12.240000	0.999116
12.330000	0.999173
12.420000	0.999205
12.510000	0.999244
12.600000	0.999289
12.690000	0.999334
12.780000	0.999366
12.870000	0.999391
12.960000	0.999449
13.050000	0.999462
13.140000	0.999481
13.230000	0.999500
13.320000	0.999545
13.410000	0.999564
13.500000	0.999590
13.590000	0.999596
13.680000	0.999609
13.770000	0.999616
13.860000	0.999660
13.950000	0.999686
14.040000	0.999692
14.130000	0.999699
14.220000	0.999712
14.310000	0.999724
14.400000	0.999750
14.490000	0.999763
14.580000	0.999776
14.670000	0.999776
14.760000	0.999795
14.850000	0.999808
14.940000	0.999808
15.030000	0.999827
Step finding, high FRET
0.000000	0.000000
0.090000	0.063378
0.180000	0.122572
0.270000	0.177217
0.360000	0.229145
0.450000	0.275956
0.540000	0.320006
0.630000	0.362469
0.720000	0.401773
0.810000	0.439810
0.900000	0.474329
0.990000	0.506923
1.080000	0.538139
1.170000	0.567364
1.260000	0.595668
1.350000	0.620781
1.440000	0.644587
1.530000	0.666319
1.620000	0.687547
1.710000	0.707078
1.800000	0.724971
1.890000	0.741930
1.980000	0.758086
2.070000	0.773192
2.160000	0.787148
2.250000	0.800713
2.340000	0.813220
2.430000	0.825133
2.520000	0.835826
2.610000	0.845950
2.700000	0.855599
2.790000	0.864032
2.880000	0.872558
2.970000	0.880509
3.060000	0.887689
3.150000	0.894667
3.240000	0.901456
3.330000	0.907775
3.420000	0.913383
3.510000	0.918605
3.600000	0.923592
3.690000	0.928397
3.780000	0.932868
3.870000	0.936844
3.960000	0.940812
4.050000	0.944514
4.140000	0.948026
4.230000	0.951290
4.320000	0.954221
4.410000	0.957165
4.500000	0.960069
4.590000	0.962237
4.680000	0.964665
4.770000	0.966943
4.860000	0.968967
4.950000	0.970827
5.040000	0.972864
5.130000	0.974587
5.220000	0.976206
5.310000	0.977766
5.400000	0.979242
5.490000	0.980404
5.580000	0.981637
5.670000	0.982838
5.760000	0.983863
5.850000	0.984973
5.940000	0.985946
6.030000	0.986918
6.120000	0.987813
6.210000	0.988609
6.300000	0.989438
6.390000	0.990104
6.480000	0.990620
6.570000	0.991272
6.660000	0.991782
6.750000	0.992336
6.840000	0.992859
6.930000	0.993309
7.020000	0.993812
7.110000	0.994197
7.200000	0.994464
7.290000	0.994778
7.380000	0.995137
7.470000	0.995457
7.560000	0.995757
7.650000	0.996018
7.740000	0.996201
7.830000	0.996423
7.920000	0.996632
8.010000	0.996821
8.100000	0.997062
8.190000	0.997252
8.280000	0.997408
8.370000	0.997617
8.460000	0.997767
8.550000	0.997931
8.640000	0.998100
8.730000	0.998264
8.820000	0.998388
8.910000	0.998472
9.000000	0.998577
9.090000	0.998642
9.180000	0.998707
9.270000	0.998799
9.360000	0.998890
9.450000	0.998956
9.540000	0.999053
9.630000	0.999106
9.720000	0.999177
9.810000	0.999230
9.900000	0.999269
9.990000	0.999302
10.080000	0.999347
10.170000	0.999354
10.260000	0.999380
10.350000	0.999399
10.440000	0.999445
10.530000	0.999484
10.620000	0.999517
10.710000	0.999556
10.800000	0.999569
10.890000	0.999589
10.980000	0.999608
11.070000	0.999628
11.160000	0.999654
11.250000	0.999680
11.340000	0.999719
11.430000	0.999745
11.520000	0.999752
11.610000	0.999772
11.700000	0.999785
11.790000	0.999791
11.880000	0.999791
11.970000	0.999804
12.060000	0.999811
12.150000	0.999843
12.240000	0.999850
12.330000	0.999863
12.420000	0.999869
12.510000	0.999876
12.600000	0.999882
12.690000	0.999896
12.780000	0.999902
12.870000	0.999902
12.960000	0.999915
13.050000	0.999928
13.140000	0.999928
13.230000	0.999941
13.320000	0.999941
13.410000	0.999941
13.500000	0.999954
13.590000	0.999954
13.680000	0.999954
13.770000	0.999961
13.860000	0.999961
13.950000	0.999967
14.040000	0.999967
14.130000	0.999967
14.220000	0.999974
14.310000	0.999974
14.400000	0.999980
14.490000	0.999987
14.580000	0.999987
14.670000	0.999987
14.760000	0.999987
14.850000	0.999987
14.940000	0.999987
15.030000	0.999993
SMACKS(SS), low FRET
0.000000	0.000000
0.090000	0.062678
0.180000	0.122045
0.270000	0.176337
0.360000	0.226501
0.450000	0.273354
0.540000	0.315766
0.630000	0.357125
0.720000	0.394797
0.810000	0.430447
0.900000	0.462732
0.990000	0.492996
1.080000	0.521077
1.170000	0.547191
1.260000	0.571617
1.350000	0.593797
1.440000	0.614417
1.530000	0.633898
1.620000	0.651669
1.710000	0.668699
1.800000	0.683804
1.890000	0.698038
1.980000	0.711520
2.070000	0.724281
2.160000	0.735881
2.250000	0.746579
2.340000	0.757211
2.430000	0.766565
2.520000	0.776305
2.610000	0.783970
2.700000	0.792388
2.790000	0.799688
2.880000	0.806225
2.970000	0.812804
3.060000	0.819018
3.150000	0.824867
3.240000	0.830479
3.330000	0.835897
3.420000	0.840843
3.510000	0.844993
3.600000	0.849358
3.690000	0.853314
3.780000	0.857109
3.870000	0.860560
3.960000	0.863764
4.050000	0.867441
4.140000	0.870386
4.230000	0.873440
4.320000	0.875923
4.410000	0.878450
4.500000	0.880933
4.590000	0.883395
4.680000	0.885610
4.770000	0.887642
4.860000	0.889749
4.950000	0.891727
5.040000	0.893684
5.130000	0.895253
5.220000	0.896963
5.310000	0.898694
5.400000	0.900392
5.490000	0.902134
5.580000	0.903682
5.670000	0.905230
5.760000	0.906434
5.850000	0.907714
5.940000	0.909101
6.030000	0.910412
6.120000	0.911659
6.210000	0.912821
6.300000	0.913939
6.390000	0.915379
6.480000	0.916411
6.570000	0.917572
6.660000	0.918852
6.750000	0.919981
6.840000	0.920991
6.930000	0.922088
7.020000	0.923098
7.110000	0.924141
7.200000	0.925001
7.290000	0.925947
7.380000	0.926808
7.470000	0.927711
7.560000	0.928506
7.650000	0.929409
7.740000	0.930237
7.830000	0.931129
7.920000	0.931989
8.010000	0.932914
8.100000	0.933634
8.190000	0.934355
8.280000	0.935043
8.370000	0.935688
8.460000	0.936344
8.550000	0.937193
8.640000	0.937827
8.730000	0.938505
8.820000	0.939246
8.910000	0.939956
9.000000	0.940558
9.090000	0.941354
9.180000	0.941956
9.270000	0.942590
9.360000	0.943235
9.450000	0.943783
9.540000	0.944396
9.630000	0.944987
9.720000	0.945525
9.810000	0.946127
9.900000	0.946718
9.990000	0.947342
10.080000	0.947955
10.170000	0.948567
10.260000	0.949126
10.350000	0.949793
10.440000	0.950288
10.530000	0.950750
10.620000	0.951320
10.710000	0.951793
10.800000	0.952266
10.890000	0.952793
10.980000	0.953352
11.070000	0.953878
11.160000	0.954480
11.250000	0.954975
11.340000	0.955534
11.430000	0.955986
11.520000	0.956383
11.610000	0.956824
11.700000	0.957200
11.790000	0.957749
11.880000	0.958362
11.970000	0.958749
12.060000	0.959093
12.150000	0.959533
12.240000	0.959899
12.330000	0.960297
12.420000	0.960705
12.510000	0.961146
12.600000	0.961555
12.690000	0.961952
12.780000	0.962468
12.870000	0.962823
12.960000	0.963167
13.050000	0.963468
13.140000	0.963855
13.230000	0.964199
13.320000	0.964662
13.410000	0.965059
13.500000	0.965479
13.590000	0.965919
13.680000	0.966296
13.770000	0.966661
13.860000	0.967038
13.950000	0.967349
14.040000	0.967822
14.130000	0.968166
14.220000	0.968478
14.310000	0.968779
14.400000	0.969091
14.490000	0.969414
14.580000	0.969768
14.670000	0.970026
14.760000	0.970338
14.850000	0.970671
14.940000	0.970983
15.030000	0.971392
SMACKS(SS), high FRET
0.000000	0.000000
0.090000	0.052828
0.180000	0.103549
0.270000	0.151675
0.360000	0.197873
0.450000	0.238532
0.540000	0.278503
0.630000	0.314979
0.720000	0.349930
0.810000	0.382137
0.900000	0.411972
0.990000	0.440949
1.080000	0.467109
1.170000	0.493121
1.260000	0.516707
1.350000	0.538843
1.440000	0.559930
1.530000	0.579799
1.620000	0.598990
1.710000	0.616232
1.800000	0.632447
1.890000	0.647963
1.980000	0.662155
2.070000	0.675500
2.160000	0.688431
2.250000	0.700060
2.340000	0.711435
2.430000	0.722164
2.520000	0.732226
2.610000	0.742022
2.700000	0.751131
2.790000	0.759540
2.880000	0.767981
2.970000	0.776009
3.060000	0.783423
3.150000	0.790360
3.240000	0.796958
3.330000	0.802741
3.420000	0.808354
3.510000	0.813703
3.600000	0.818723
3.690000	0.823605
3.780000	0.828371
3.870000	0.832746
3.960000	0.836844
4.050000	0.840869
4.140000	0.844311
4.230000	0.847965
4.320000	0.851651
4.410000	0.854955
4.500000	0.858281
4.590000	0.861522
4.680000	0.864572
4.770000	0.867643
4.860000	0.870238
4.950000	0.872949
5.040000	0.875565
5.130000	0.878065
5.220000	0.880300
5.310000	0.882460
5.400000	0.884409
5.490000	0.886315
5.580000	0.888338
5.670000	0.890170
5.760000	0.892236
5.850000	0.894259
5.940000	0.896112
6.030000	0.897870
6.120000	0.899766
6.210000	0.901122
6.300000	0.902435
6.390000	0.903769
6.480000	0.905114
6.570000	0.906618
6.660000	0.907932
6.750000	0.909309
6.840000	0.910717
6.930000	0.911872
7.020000	0.912772
7.110000	0.913873
7.200000	0.914901
7.290000	0.916097
7.380000	0.917157
7.470000	0.918173
7.560000	0.919169
7.650000	0.920249
7.740000	0.921340
7.830000	0.922367
7.920000	0.923437
8.010000	0.924528
8.100000	0.925460
8.190000	0.926191
8.280000	0.927229
8.370000	0.928023
8.460000	0.928764
8.550000	0.929516
8.640000	0.930364
8.730000	0.931179
8.820000	0.932164
8.910000	0.932980
9.000000	0.933795
9.090000	0.934505
9.180000	0.935320
9.270000	0.936093
9.360000	0.936888
9.450000	0.937767
9.540000	0.938508
9.630000	0.939366
9.720000	0.940129
9.810000	0.940743
9.900000	0.941442
9.990000	0.942204
10.080000	0.942914
10.170000	0.943634
10.260000	0.944217
10.350000	0.944810
10.440000	0.945488
10.530000	0.945975
10.620000	0.946536
10.710000	0.947098
10.800000	0.947733
10.890000	0.948263
10.980000	0.948856
11.070000	0.949375
11.160000	0.949915
11.250000	0.950497
11.340000	0.951037
11.430000	0.951535
11.520000	0.952118
11.610000	0.952594
11.700000	0.953050
11.790000	0.953505
11.880000	0.953961
11.970000	0.954480
12.060000	0.954903
12.150000	0.955284
12.240000	0.955750
12.330000	0.956185
12.420000	0.956735
12.510000	0.957360
12.600000	0.957837
12.690000	0.958303
12.780000	0.958822
12.870000	0.959267
12.960000	0.959701
13.050000	0.960252
13.140000	0.960654
13.230000	0.961141
13.320000	0.961618
13.410000	0.962126
13.500000	0.962508
13.590000	0.962762
13.680000	0.963196
13.770000	0.963493
13.860000	0.963937
13.950000	0.964202
14.040000	0.964583
14.130000	0.964922
14.220000	0.965240
14.310000	0.965706
14.400000	0.965960
14.490000	0.966278
14.580000	0.966627
14.670000	0.966956
14.760000	0.967252
14.850000	0.967623
14.940000	0.967973
15.030000	0.968407
MASH-FRET (prob.), low FRET
0.000000	0.000000
0.090000	0.059434
0.180000	0.113284
0.270000	0.163608
0.360000	0.210682
0.450000	0.254428
0.540000	0.296128
0.630000	0.334092
0.720000	0.369691
0.810000	0.401685
0.900000	0.432474
0.990000	0.461339
1.080000	0.489343
1.170000	0.514449
1.260000	0.537489
1.350000	0.559688
1.440000	0.581047
1.530000	0.601178
1.620000	0.619763
1.710000	0.636920
1.800000	0.653327
1.890000	0.667997
1.980000	0.682391
2.070000	0.695514
2.160000	0.707863
2.250000	0.719404
2.340000	0.730637
2.430000	0.741040
2.520000	0.750680
2.610000	0.759159
2.700000	0.767838
2.790000	0.776008
2.880000	0.783359
2.970000	0.790523
3.060000	0.797157
3.150000	0.802883
3.240000	0.808820
3.330000	0.814613
3.420000	0.820041
3.510000	0.824806
3.600000	0.829681
3.690000	0.834115
3.780000	0.838515
3.870000	0.842627
3.960000	0.846463
4.050000	0.850289
4.140000	0.853727
4.230000	0.857077
4.320000	0.860238
4.410000	0.863334
4.500000	0.865843
4.590000	0.868419
4.680000	0.870962
4.770000	0.873328
4.860000	0.875804
4.950000	0.878336
5.040000	0.880558
5.130000	0.882802
5.220000	0.885013
5.310000	0.886970
5.400000	0.888916
5.490000	0.890364
5.580000	0.892122
5.670000	0.893802
5.760000	0.895638
5.850000	0.897274
5.940000	0.898645
6.030000	0.900170
6.120000	0.901596
6.210000	0.902901
6.300000	0.904073
6.390000	0.905399
6.480000	0.906726
6.570000	0.907854
6.660000	0.909070
6.750000	0.910209
6.840000	0.911601
6.930000	0.912762
7.020000	0.913813
7.110000	0.915051
7.200000	0.916145
7.290000	0.917118
7.380000	0.918235
7.470000	0.919219
7.560000	0.920357
7.650000	0.921242
7.740000	0.922192
7.830000	0.923353
7.920000	0.924238
8.010000	0.925233
8.100000	0.926150
8.190000	0.927201
8.280000	0.927952
8.370000	0.928914
8.460000	0.929799
8.550000	0.930661
8.640000	0.931402
8.730000	0.932264
8.820000	0.933027
8.910000	0.933823
9.000000	0.934552
9.090000	0.935260
9.180000	0.935934
9.270000	0.936719
9.360000	0.937460
9.450000	0.938201
9.540000	0.938820
9.630000	0.939461
9.720000	0.940367
9.810000	0.941119
9.900000	0.941783
9.990000	0.942413
10.080000	0.943098
10.170000	0.943562
10.260000	0.944281
10.350000	0.944955
10.440000	0.945519
10.530000	0.946194
10.620000	0.946713
10.710000	0.947388
10.800000	0.948040
10.890000	0.948571
10.980000	0.949024
11.070000	0.949698
11.160000	0.950328
11.250000	0.950748
11.340000	0.951334
11.430000	0.951987
11.520000	0.952407
11.610000	0.952926
11.700000	0.953457
11.790000	0.953943
11.880000	0.954507
11.970000	0.955049
12.060000	0.955569
12.150000	0.956132
12.240000	0.956575
12.330000	0.957028
12.420000	0.957570
12.510000	0.958122
12.600000	0.958708
12.690000	0.959117
12.780000	0.959548
12.870000	0.959980
12.960000	0.960466
13.050000	0.961074
13.140000	0.961494
13.230000	0.961881
13.320000	0.962279
13.410000	0.962732
13.500000	0.963197
13.590000	0.963495
13.680000	0.963882
13.770000	0.964247
13.860000	0.964656
13.950000	0.964977
14.040000	0.965353
14.130000	0.965739
14.220000	0.966071
14.310000	0.966348
14.400000	0.966734
14.490000	0.967099
14.580000	0.967354
14.670000	0.967741
14.760000	0.968094
14.850000	0.968371
14.940000	0.968614
15.030000	0.968890
MASH-FRET (prob.), high FRET
0.000000	0.000000
0.090000	0.052813
0.180000	0.101347
0.270000	0.148832
0.360000	0.194057
0.450000	0.236777
0.540000	0.275273
0.630000	0.313460
0.720000	0.347710
0.810000	0.379664
0.900000	0.409943
0.990000	0.438699
1.080000	0.465944
1.170000	0.491755
1.260000	0.515713
1.350000	0.538965
1.440000	0.560430
1.530000	0.580483
1.620000	0.599841
1.710000	0.618427
1.800000	0.635381
1.890000	0.651143
1.980000	0.666409
2.070000	0.681300
2.160000	0.694515
2.250000	0.706979
2.340000	0.718837
2.430000	0.730341
2.520000	0.740445
2.610000	0.750736
2.700000	0.760410
2.790000	0.769267
2.880000	0.777518
2.970000	0.785592
3.060000	0.793203
3.150000	0.799854
3.240000	0.806770
3.330000	0.813036
3.420000	0.818694
3.510000	0.824430
3.600000	0.829824
3.690000	0.835140
3.780000	0.839839
3.870000	0.844527
3.960000	0.848851
4.050000	0.852977
4.140000	0.856981
4.230000	0.860731
4.320000	0.864327
4.410000	0.867636
4.500000	0.870658
4.590000	0.873835
4.680000	0.876990
4.770000	0.879703
4.860000	0.882317
4.950000	0.884965
5.040000	0.887402
5.130000	0.889652
5.220000	0.891947
5.310000	0.894098
5.400000	0.896315
5.490000	0.898146
5.580000	0.899778
5.670000	0.901742
5.760000	0.903275
5.850000	0.904929
5.940000	0.906694
6.030000	0.908360
6.120000	0.909717
6.210000	0.910974
6.300000	0.912353
6.390000	0.913875
6.480000	0.915177
6.570000	0.916280
6.660000	0.917714
6.750000	0.918905
6.840000	0.920096
6.930000	0.921265
7.020000	0.922335
7.110000	0.923306
7.200000	0.924508
7.290000	0.925733
7.380000	0.926670
7.470000	0.927586
7.560000	0.928634
7.650000	0.929560
7.740000	0.930387
7.830000	0.931347
7.920000	0.932064
8.010000	0.932814
8.100000	0.933542
8.190000	0.934392
8.280000	0.935031
8.370000	0.935627
8.460000	0.936278
8.550000	0.937116
8.640000	0.937690
8.730000	0.938340
8.820000	0.939057
8.910000	0.939896
9.000000	0.940502
9.090000	0.941032
9.180000	0.941683
9.270000	0.942333
9.360000	0.942962
9.450000	0.943403
9.540000	0.944021
9.630000	0.944694
9.720000	0.945124
9.810000	0.945653
9.900000	0.946216
9.990000	0.946779
10.080000	0.947242
10.170000	0.947738
10.260000	0.948135
10.350000	0.948610
10.440000	0.949073
10.530000	0.949635
10.620000	0.950044
10.710000	0.950518
10.800000	0.950981
10.890000	0.951334
10.980000	0.951797
11.070000	0.952261
11.160000	0.952713
11.250000	0.953209
11.340000	0.953662
11.430000	0.954092
11.520000	0.954489
11.610000	0.954886
11.700000	0.955294
11.790000	0.955724
11.880000	0.956066
11.970000	0.956342
12.060000	0.956684
12.150000	0.956982
12.240000	0.957279
12.330000	0.957743
12.420000	0.958052
12.510000	0.958294
[truncated: 28 more rows]
