# Supplementary material for: A blind benchmark of analysis tools to infer kinetic rate constants from single-molecule FRET trajectories
Source: Nat Commun. 2022 Sep 14;13:5402. doi: 10.1038/s41467-022-33023-3 (PMC9474500; doi:10.1038/s41467-022-33023-3)
Supplement: Supplementary file 19 — Source Data [file 41467_2022_33023_MOESM19_ESM.zip › Source Data/SuppFigure3/SourceData_SuppFig3C_highFRET.csv]

0	0	0	0
0.2	0.1329113924050633	0.1126906783910846	0.01007131948420859
0.4	0.2215189873417721	0.210750395619749	0.01386036506646969
0.6000000000000001	0.3016877637130801	0.2961658775892147	0.01577879243414658
0.8	0.3765822784810127	0.3706144140538457	0.01683069735460047
1	0.4472573839662447	0.4356416013754456	0.01734144294596181
1.2	0.4978902953586498	0.4926664146114069	0.01789931407909351
1.4	0.5453586497890295	0.5425463571107118	0.01768538294634014
1.6	0.5843881856540084	0.5859452240492464	0.01793771133317046
1.8	0.6139240506329114	0.6235703001170526	0.01814184329698694
2	0.6635021097046413	0.6566222946369287	0.01795137275740022
2.2	0.7035864978902954	0.6857684930277118	0.01734137914342732
2.4	0.7278481012658228	0.7108087699373868	0.0170264347779043
2.6	0.7521097046413502	0.7328525454083045	0.0164903129049437
2.8	0.7710970464135021	0.7520933786981393	0.01616984934380416
3	0.7848101265822784	0.768728497427577	0.01594372931582733
3.2	0.8006329113924051	0.7833327881433979	0.01578321406204096
3.4	0.8111814345991561	0.7962311858019977	0.01530430976538593
3.6	0.8270042194092827	0.8076046837350094	0.01504296046103047
3.8	0.8343881856540084	0.8178315297253486	0.0147530982645865
4	0.8428270042194093	0.8264740662651328	0.01446051367480361
4.2	0.8470464135021097	0.8344953655738014	0.01439531671031017
4.4	0.8502109704641351	0.8415168112725661	0.01425951500301342
4.600000000000001	0.8533755274261603	0.8476509214293898	0.01380621561305756
4.800000000000001	0.859704641350211	0.8530648616098661	0.0136292327999557
5	0.8618143459915611	0.8579507423681316	0.01340809975591954
5.2	0.8660337552742616	0.8623127276295357	0.01326992518596422
5.4	0.870253164556962	0.8661935305484577	0.01315466780096696
5.600000000000001	0.8713080168776371	0.8697620257842774	0.01302564078526602
5.800000000000001	0.8734177215189873	0.8729783327577935	0.01290908826793342
6	0.8755274261603375	0.8758346305361935	0.01284032900186271
6.2	0.8765822784810127	0.8784788775205559	0.01277145843953384
6.4	0.880801687763713	0.8809618400948324	0.01260987200789798
6.600000000000001	0.8829113924050633	0.8831150298178083	0.01246570277054878
6.800000000000001	0.8860759493670886	0.8851717424169374	0.01234635836407706
7	0.8860759493670886	0.8872532287881172	0.0121881522680603
7.2	0.8881856540084389	0.8890032239753882	0.0121964497467417
7.4	0.890295358649789	0.8906994121213355	0.01208179479571079
7.600000000000001	0.8913502109704642	0.8922998872795846	0.01193968246143174
7.800000000000001	0.8934599156118144	0.8938398212345506	0.01183807282860635
8	0.8955696202531646	0.8952468848336139	0.01172252621060437
8.200000000000001	0.8955696202531646	0.8968774143986861	0.01162372430657625
8.4	0.8966244725738397	0.8983662387851526	0.01148619476897652
8.6	0.8976793248945147	0.8998186488674297	0.01134603207101629
8.800000000000001	0.9018987341772152	0.9012899563297919	0.01131186326269154
9	0.9050632911392406	0.9026088928932324	0.01125357550406002
9.200000000000001	0.9050632911392406	0.9039541364605753	0.01122997589372896
9.4	0.9071729957805907	0.905274251336905	0.01117174507869346
9.600000000000001	0.9082278481012658	0.9064509287925153	0.01108466621796411
9.800000000000001	0.9103375527426161	0.9075900352161629	0.01109549655474782
10	0.9103375527426161	0.9087710855703326	0.01103516638909306
10.2	0.9103375527426161	0.9099049951931473	0.01092822954129639
10.4	0.9113924050632911	0.9110769448275725	0.01079868719091289
10.6	0.9124472573839663	0.9121561582956588	0.01079350182242563
10.8	0.9145569620253164	0.9133439195536244	0.01073496669149026
11	0.9145569620253164	0.9143501549182513	0.01067430691005938
11.2	0.9145569620253164	0.9153701901720425	0.01054551698206794
11.4	0.9177215189873418	0.9163922444996914	0.01046785050458489
11.6	0.919831223628692	0.9174025735359321	0.01037978759060231
11.8	0.9208860759493671	0.9184622683386433	0.01031847921835877
12	0.9229957805907173	0.9194501941865172	0.0101840385182283
12.2	0.9251054852320675	0.9203603470444979	0.01013328598140708
12.4	0.9251054852320675	0.9213543879434869	0.01004003864885394
12.6	0.9251054852320675	0.9223301091827039	0.009938021221142809
12.8	0.9272151898734177	0.9232371865717199	0.009906854407442805
13	0.930379746835443	0.9240264801914155	0.009902610141588289
13.2	0.930379746835443	0.9249659752263375	0.009776699316261302
13.4	0.930379746835443	0.925815812660624	0.009729965033038157
13.6	0.930379746835443	0.9266788275852431	0.00966776174938066
13.8	0.9314345991561181	0.9275684530381209	0.00955798491440037
14	0.9314345991561181	0.9284660914497117	0.009548574533806189
14.2	0.9335443037974683	0.9293497440955065	0.009453912969656638
14.4	0.9345991561181435	0.9301887166960442	0.009340800174151091
14.6	0.9356540084388185	0.930999772653499	0.009296111877969224
14.8	0.9367088607594937	0.9317927601898597	0.009279805332052591
15	0.9367088607594937	0.9326703202214375	0.009151593440566774
15.2	0.9367088607594937	0.9334543377728989	0.009107086654359197
15.4	0.9377637130801688	0.9342070154564965	0.009055133817123182
15.6	0.9377637130801688	0.9350962475344773	0.00899257241287541
15.8	0.9377637130801688	0.9358601696793034	0.008957384874710666
16	0.9388185654008439	0.9365904445996627	0.008888839724298256
16.2	0.9409282700421941	0.9373609864469621	0.008864729192535271
16.4	0.9419831223628692	0.9381146247823048	0.008793005069180956
16.6	0.9419831223628692	0.9388909106719502	0.00868501788634626
16.8	0.9419831223628692	0.9396358770220414	0.008620990339162167
17	0.9419831223628692	0.9403243384747724	0.008529642128657811
17.2	0.9419831223628692	0.9409943514309508	0.00852245142440005
17.4	0.9419831223628692	0.9417179921935654	0.008432104595234134
17.6	0.9419831223628692	0.9423368160972346	0.008385217576585322
17.8	0.9419831223628692	0.943071775317296	0.008264766524527845
18	0.9419831223628692	0.943786642169915	0.008178526899537521
18.2	0.9419831223628692	0.9444260206661509	0.008100248441303866
18.4	0.9430379746835443	0.9451059278510426	0.008039989014481457
18.6	0.9430379746835443	0.9457876549882412	0.007975174436514184
18.8	0.9430379746835443	0.9463903737588015	0.007962927945090749
19	0.9430379746835443	0.9470499659848397	0.00794727232497072
19.2	0.9451476793248945	0.9476625657622983	0.007957309553425442
19.4	0.9472573839662447	0.9483173973197302	0.00783137557304537
19.6	0.9472573839662447	0.9488979235967664	0.007836829122255144
19.8	0.9493670886075949	0.9494824910348222	0.007826394015187947
20	0.95042194092827	0.9500779109667165	0.007715432584449729
20.2	0.9514767932489452	0.9506758533905963	0.007686706071461017
20.4	0.9514767932489452	0.9512355952501285	0.007650055641322533
20.6	0.9525316455696202	0.9518002219544016	0.007563787435991086
20.8	0.9525316455696202	0.9523416872731163	0.007503098403228188
21	0.9535864978902954	0.9528690860788126	0.007467352135549841
21.2	0.9535864978902954	0.9534182178489489	0.007418999412690029
21.4	0.9535864978902954	0.9539817122321439	0.00736764742751008
21.6	0.9556962025316456	0.9545436568958954	0.007316293055223993
21.8	0.9556962025316456	0.9550961536488007	0.007254328096465461
22	0.9556962025316456	0.9556314069992243	0.007245209588014051
22.2	0.9556962025316456	0.9561472432159913	0.007198246276099521
22.4	0.9567510548523207	0.9567549153957212	0.007187307734804485
22.6	0.9567510548523207	0.9572923943472179	0.007096687259306511
22.8	0.9588607594936709	0.9578232373374502	0.007086076251768953
23	0.959915611814346	0.9583310432500453	0.007002293519383017
23.2	0.959915611814346	0.9588720100373278	0.006977834550692873
23.4	0.9609704641350211	0.959367039115349	0.006923590765255782
23.6	0.9609704641350211	0.9598309721527227	0.006909885282803342
23.8	0.9630801687763713	0.9602888992193113	0.006843242534377908
24	0.9641350210970464	0.9607829192946069	0.006777190690234951
24.2	0.9641350210970464	0.961247451968486	0.006755741107109522
24.4	0.9641350210970464	0.9617237379681827	0.006718653123682126
24.6	0.9651898734177216	0.9621429459696702	0.006694854774527709
24.8	0.9651898734177216	0.9625574609943025	0.006637314932823072
25	0.9651898734177216	0.9630017993367745	0.006542800323150975
25.2	0.9651898734177216	0.9634103212113176	0.006483217375965626
25.4	0.9662447257383966	0.9638557302735227	0.006413808335763901
25.6	0.9662447257383966	0.9643034699393561	0.006370637213520799
25.8	0.9672995780590717	0.964722482556603	0.006300415800330804
26	0.9683544303797469	0.9651889432221616	0.006217805828216194
26.2	0.9683544303797469	0.9656488487575968	0.006173199061356421
26.4	0.9683544303797469	0.9660735609979147	0.006099964221670931
26.6	0.9683544303797469	0.9664945952490477	0.006030967958346862
26.8	0.9683544303797469	0.9669465308668531	0.005992042183852854
27	0.9694092827004219	0.9672897256298905	0.005982695884891148
27.2	0.9694092827004219	0.9676996936356838	0.005924855472024026
27.4	0.9694092827004219	0.9681299543312732	0.005873463786037817
27.6	0.9704641350210971	0.9684892186486329	0.005850707621395256
27.8	0.9725738396624473	0.9688707243734991	0.005816431484214868
28	0.9736286919831224	0.9692060276672245	0.005764766476858476
28.2	0.9746835443037974	0.969548348078167	0.005711267003425812
28.4	0.9746835443037974	0.9699533142101798	0.005663861588560338
28.6	0.9746835443037974	0.9702990129324139	0.005603497436452484
28.8	0.9746835443037974	0.9706552008069524	0.00556484349383865
29	0.9746835443037974	0.9710030479530052	0.005520670481410297
29.2	0.9746835443037974	0.9713360854032319	0.005420479293922419
29.4	0.9757383966244726	0.9717326192293623	0.005340970866988934
29.6	0.9757383966244726	0.972090613066714	0.005303222483248256
29.8	0.9757383966244726	0.9724285531015181	0.005288693797170516
30	0.9757383966244726	0.9727737823421841	0.005280762107819983
30.2	0.9757383966244726	0.9730979668884132	0.00527039443744894
30.4	0.9757383966244726	0.9734611701915589	0.00522640782858588
30.6	0.9767932489451476	0.973773135337533	0.005202093896347407
30.8	0.9789029535864979	0.9740947605784035	0.005194298602017396
31	0.9789029535864979	0.9743818829734665	0.00518763169000538
31.2	0.9789029535864979	0.9747504380489633	0.005126992409871494
31.4	0.9789029535864979	0.9750432620120623	0.00512133628505244
31.6	0.979957805907173	0.9753682725053527	0.005106031220281862
31.8	0.979957805907173	0.9756992588337879	0.005043492588428993
32	0.979957805907173	0.975935760741352	0.005003129993782752
32.2	0.979957805907173	0.9762556695875352	0.004975167109750799
32.4	0.979957805907173	0.9765525584174413	0.004945549177367448
32.6	0.979957805907173	0.9768473072583137	0.004912120882185456
32.8	0.979957805907173	0.9771193826017326	0.004884149510799384
33	0.979957805907173	0.9774358696988286	0.004916717913179002
33.2	0.9810126582278481	0.9777212514453788	0.004894142777079264
33.4	0.9820675105485233	0.9779901259719148	0.004860249193936252
33.6	0.9820675105485233	0.9783009855795359	0.004821752719222402
33.8	0.9820675105485233	0.9786377147171641	0.004771200126607224
34	0.9820675105485233	0.9788787355879595	0.004743995905008948
34.2	0.9820675105485233	0.9791171641845534	0.00472427212712432
34.4	0.9820675105485233	0.9794051797721964	0.004698860164911847
34.6	0.9820675105485233	0.979666444693162	0.004656305964950193
34.8	0.9820675105485233	0.9799420342744367	0.004660563808978575
35	0.9820675105485233	0.9801451400199495	0.004643743565688787
35.2	0.9820675105485233	0.9803697147969443	0.004636017366788157
35.4	0.9820675105485233	0.9805837083682779	0.004621905637252275
35.6	0.9831223628691983	0.980816876244003	0.004586110440552012
35.8	0.9831223628691983	0.9810719845962267	0.00455273410464124
36	0.9852320675105485	0.9812730564101788	0.004531714616129382
36.2	0.9852320675105485	0.9815053297843642	0.004474865970214949
36.4	0.9852320675105485	0.9817254028931092	0.00443516575937967
36.6	0.9862869198312236	0.9819815730497541	0.004393884486913901
36.8	0.9862869198312236	0.982203980592087	0.004361115959350826
37	0.9862869198312236	0.982406757869657	0.00438479763779715
37.2	0.9862869198312236	0.9826205886122611	0.004379015493587613
37.4	0.9862869198312236	0.9828937029595511	0.00438742680682399
37.6	0.9873417721518988	0.9831262492353294	0.004350435910260007
37.8	0.9873417721518988	0.9833463220759374	0.004317107337839861
38	0.9873417721518988	0.9835393949817205	0.004285305274970647
38.2	0.9873417721518988	0.9837445830065886	0.00423719783480239
38.40000000000001	0.9873417721518988	0.9839886031974731	0.004200915951245707
38.6	0.9883966244725738	0.9841646873293	0.004130654324569615
38.8	0.9883966244725738	0.984385986594925	0.004098809086680427
39	0.9883966244725738	0.9846123124374553	0.004083586832819553
39.2	0.9883966244725738	0.9847968759923892	0.004036540325452108
39.40000000000001	0.9883966244725738	0.9849880518509612	0.004000271805310382
39.6	0.9883966244725738	0.9851703650078624	0.003991827357954831
39.8	0.9883966244725738	0.9853759315403878	0.003946273423027059
40	0.9883966244725738	0.985580286464813	0.003943074596271586
40.2	0.9883966244725738	0.9857713457612824	0.003922524788886333
40.40000000000001	0.9883966244725738	0.9859486871036373	0.003907245269703126
40.6	0.9883966244725738	0.9861176297288744	0.003882467041966126
40.8	0.9883966244725738	0.9863141428062778	0.003865119020348163
41	0.9883966244725738	0.9864828471895888	0.003852713182311404
41.2	0.9883966244725738	0.98668051871444	0.003827413027791592
41.40000000000001	0.9883966244725738	0.9868718531478324	0.003816258243733701
41.6	0.9883966244725738	0.9870823034177415	0.003770647995569053
41.8	0.9883966244725738	0.9872281282252173	0.003749141733231784
42	0.9883966244725738	0.9874126178278586	0.003741313405586216
42.2	0.9883966244725738	0.987589642230662	0.003690690810506563
42.40000000000001	0.989451476793249	0.9877677952719536	0.0036484325887794
42.6	0.990506329113924	0.9879372268416668	0.003616573830889386
42.8	0.990506329113924	0.9880860907904412	0.003609569318746395
43	0.990506329113924	0.9882444159050426	0.003590588923164544
43.2	0.9915611814345991	0.988363273874542	0.003595484389523238
43.40000000000001	0.9915611814345991	0.9885434641051531	0.003548504171953468
43.6	0.9915611814345991	0.988718577444621	0.003476611761557383
43.8	0.9915611814345991	0.9888697365683685	0.003422366974307216
44	0.9915611814345991	0.9889794943033962	0.003401459547145043
44.2	0.9915611814345991	0.9891128982195233	0.003376080462846895
44.40000000000001	0.9915611814345991	0.9892722659655977	0.003360528978868588
44.6	0.9915611814345991	0.989441340029058	0.003313974914316209
44.8	0.9915611814345991	0.9895719455063768	0.003297288436060117
45	0.9915611814345991	0.9897582644615285	0.003280923353071808
45.2	0.9915611814345991	0.9898748310814283	0.003240322467936302
45.40000000000001	0.9915611814345991	0.9900376012705894	0.003212396121118492
45.6	0.9915611814345991	0.990171733074327	0.003202700880520902
45.8	0.9915611814345991	0.9902909234601361	0.003179291937435209
46	0.9915611814345991	0.9904437894904873	0.003170812093363534
46.2	0.9915611814345991	0.9906022905461906	0.003176093537181952
46.40000000000001	0.9915611814345991	0.9907448151987441	0.003132613178500736
46.6	0.9915611814345991	0.9908453711091266	0.003109034109605891
46.8	0.9915611814345991	0.990980261496222	0.003048674348033249
47	0.9915611814345991	0.9910952575692945	0.003033498423264141
47.2	0.9915611814345991	0.9912098041082409	0.003012838272928592
47.40000000000001	0.9915611814345991	0.9913517262216512	0.002995451086037622
47.6	0.9915611814345991	0.9914745552498903	0.002972542708171616
47.8	0.9915611814345991	0.9916143997949448	0.002950038876092605
48	0.9915611814345991	0.9917448477766595	0.002930214962641552
48.2	0.9915611814345991	0.9918702055980769	0.002935480765436863
48.40000000000001	0.9915611814345991	0.9919826336352382	0.002918059195036272
48.6	0.9915611814345991	0.9920794831195238	0.002921790233854413
48.8	0.9915611814345991	0.9921741986341623	0.002921991168991298
49	0.9915611814345991	0.9922987389276017	0.002872843462084165
49.2	0.9915611814345991	0.9924092459131565	0.002844186684274669
49.40000000000001	0.9915611814345991	0.9925016494641451	0.002818257791701189
49.6	0.9915611814345991	0.9925991191184294	0.002796819440104175
49.8	0.9915611814345991	0.9927359674476409	0.002769587546017191
50	0.9915611814345991	0.9928250127334198	0.002745100707547201
50.2	0.9915611814345991	0.99292824927179	0.0027331079773523
50.40000000000001	0.9915611814345991	0.9930469004237646	0.002707010643298276
50.6	0.9926160337552743	0.9931524879203596	0.002699771958870847
50.8	0.9926160337552743	0.9932880293840394	0.002676727774232039
51	0.9926160337552743	0.9933867314910865	0.00264914144470353
51.2	0.9926160337552743	0.993474964045803	0.002647900661200965
51.40000000000001	0.9926160337552743	0.9935834485043487	0.00263486079969739
51.6	0.9926160337552743	0.993680886900478	0.002628882622192426
51.8	0.9926160337552743	0.9937772502416446	0.002586262814538148
52	0.9936708860759493	0.9938878389578487	0.00254686823869556
52.2	0.9936708860759493	0.9939822879652295	0.002532979512672023
52.40000000000001	0.9936708860759493	0.994050894465482	0.002514135915254238
52.6	0.9936708860759493	0.9941570054641191	0.002486102123317039
52.8	0.9936708860759493	0.9942241916112496	0.002473502256719834
53	0.9936708860759493	0.9943206549748766	0.002469907422471331
53.2	0.9936708860759493	0.9944332627499382	0.00244334183500659
53.40000000000001	0.9936708860759493	0.9945287514214481	0.002416466111509279
53.6	0.9936708860759493	0.9946283796141453	0.00238651164394616
53.8	0.9936708860759493	0.9947120631709127	0.002355663393972294
54	0.9936708860759493	0.9947996597796969	0.002333185954585894
54.2	0.9947257383966245	0.9948576595585747	0.002338936915977306
54.40000000000001	0.9947257383966245	0.9949275130353195	0.00231023040621761
54.6	0.9947257383966245	0.9949885723376133	0.002276629347998056
54.8	0.9947257383966245	0.9950836342572009	0.002255692664737818
55	0.9947257383966245	0.9951613774503688	0.002236340117363016
55.2	0.9947257383966245	0.9952540068380508	0.002222996873473645
55.40000000000001	0.9947257383966245	0.9953353201712319	0.002222095438040124
55.6	0.9947257383966245	0.9954352605625347	0.002203627563800064
55.8	0.9968354430379747	0.9955323364139819	0.002190285323720047
56	0.9968354430379747	0.9955957453431248	0.002165842442310766
56.2	0.9968354430379747	0.9956892882726747	0.002137700770687861
56.40000000000001	0.9968354430379747	0.9957618181915525	0.002120705230122827
56.6	0.9968354430379747	0.9958367361963012	0.00208568866540142
56.8	0.9968354430379747	0.9959138810717602	0.002098340337103985
57	0.9968354430379747	0.9959854407408852	0.002068229236065961
57.2	0.9968354430379747	0.996072267992362	0.002050693243191906
57.40000000000001	0.9968354430379747	0.9961515890460436	0.002033686983219337
57.6	0.9968354430379747	0.9962351765121817	0.00202398129950167
57.8	0.9968354430379747	0.9963056431324145	0.002011812727991333
58	0.9968354430379747	0.9963912341993919	0.001980654745321241
58.2	0.9968354430379747	0.996454679438773	0.001958133900615897
58.40000000000001	0.9968354430379747	0.9965158677912174	0.001967059162868871
58.6	0.9968354430379747	0.9965863972780596	0.001962604726980582
58.8	0.9968354430379747	0.9966487012182493	0.001944912371078479
59	0.9968354430379747	0.9967155851616996	0.001917149182526155
59.2	0.9968354430379747	0.9967839107835953	0.001900954209733678
59.40000000000001	0.9968354430379747	0.9968688017475382	0.001874173359684131
59.6	0.9968354430379747	0.9969320904065809	0.001844048292852744
59.8	0.9968354430379747	0.9969934533137883	0.001836564631106309
60	0.9968354430379747	0.9970310413224912	0.001827827019874489
60.2	0.9968354430379747	0.9970900647677213	0.001795961682894491
60.40000000000001	0.9968354430379747	0.997140571393172	0.001795121340572528
60.6	0.9968354430379747	0.997192915486548	0.00177718784906929
60.8	0.9968354430379747	0.997246505524331	0.001769732685769469
61	0.9968354430379747	0.9972900965787342	0.00176106936086999
61.2	0.9968354430379747	0.9973370793006485	0.001723360311496495
61.40000000000001	0.9968354430379747	0.9973845274064083	0.001708383963026644
61.6	0.9968354430379747	0.9974269407494868	0.001693038342777344
61.8	0.9978902953586498	0.9974798007418971	0.001684123975302794
62	0.9978902953586498	0.9975310120907936	0.001647808695709505
62.2	0.9978902953586498	0.9975892346032167	0.001610262369818697
62.40000000000001	0.9978902953586498	0.9976461751947742	0.001603681940373384
62.6	0.9978902953586498	0.9976968939156443	0.001595402386244422
62.8	0.9978902953586498	0.9977467888503844	0.001579868399906993
63	0.9978902953586498	0.997810932874265	0.001557188488057232
63.2	0.9978902953586498	0.9978484247147439	0.001526184929851269
63.40000000000001	0.9978902953586498	0.9978921711435589	0.001510890009019019
63.6	0.9978902953586498	0.9979233807117071	0.001520182534697695
63.8	0.9978902953586498	0.9979803883622599	0.001511038814897069
64	0.9978902953586498	0.9980253624273983	0.001499770092367475
64.2	0.9978902953586498	0.9980783046028224	0.001488547434387966
64.40000000000001	0.9978902953586498	0.9981394939478599	0.001449676381265856
64.60000000000001	0.9978902953586498	0.9981853589295506	0.001438352120157119
64.8	0.9989451476793249	0.9982360665722171	0.00141267483770457
65	0.9989451476793249	0.9982682704550706	0.001389684534614787
65.2	0.9989451476793249	0.9983298205009902	0.001346756636605164
65.40000000000001	0.9989451476793249	0.9983844190884885	0.00131995757761949
65.60000000000001	0.9989451476793249	0.9984155336484453	0.001305773478300293
65.8	0.9989451476793249	0.9984645038587813	0.001261027104388068
66	0.9989451476793249	0.9985102180202236	0.001240243705414945
66.2	0.9989451476793249	0.9985573103054818	0.001206985785212116
66.40000000000001	1	0.9986002490108883	0.001187699786733126
66.60000000000001	1	0.9986467530742604	0.001168669461705838
66.8	1	0.9986867905458234	0.001151123245437454
67	1	0.9987191088452199	0.00113890043986075
67.2	1	0.9987521979653635	0.001114545354295084
67.40000000000001	1	0.9988006806971896	0.00108675741436414
67.60000000000001	1	0.9988356959337568	0.00107198709337517
67.8	1	0.9988835932828863	0.001063313861147156
68	1	0.9989152094823112	0.001052213523733482
68.2	1	0.9989630249582008	0.001024226444136224
68.40000000000001	1	0.9989953330787406	0.001019100495475263
68.60000000000001	1	0.9990205486633625	0.00100392635578223
68.8	1	0.9990638024746994	0.0009739823584729344
69	1	0.9990925111518569	0.0009640697191536067
69.2	1	0.9991328048902669	0.0009395242548557974
69.40000000000001	1	0.999168376473226	0.0009211592087640749
69.60000000000001	1	0.9992018350325332	0.0008978481427368269
69.8	1	0.9992389957121529	0.0008721592781399456
70	1	0.9992698135483353	0.0008579836357321411
70.2	1	0.9993057435743221	0.0008367262732605172
70.40000000000001	1	0.9993286614914029	0.0008197723661918049
70.60000000000001	1	0.9993688391609697	0.0007876833436307849
70.8	1	0.9993883401699503	0.0007779329124296871
71	1	0.9994235270692978	0.000758265274631753
71.2	1	0.9994504248671779	0.0007505799547046658
71.40000000000001	1	0.9994865047152751	0.0007357350944032404
71.60000000000001	1	0.9995305515113584	0.0006999468104493855
71.8	1	0.9995718106865984	0.0006714556939477277
72	1	0.9995985783144835	0.0006507237974483194
72.2	1	0.9996311615846071	0.0006131120300220696
72.40000000000001	1	0.9996623893499799	0.0005860212859118169
72.60000000000001	1	0.9996964947093715	0.000551016183516252
72.8	1	0.99972378677037	0.0005132165796140171
73	1	0.999755454334278	0.0004886893290250332
73.2	1	0.9997704765691251	0.0004698249104472722
73.40000000000001	1	0.9997993611595203	0.0004465459118375463
73.60000000000001	1	0.9998284480097671	0.000397014777179748
73.8	1	0.9998547034738363	0.0003676953875755857
74	1	0.999883352152072	0.0003365807123544405
74.2	1	0.9999097949644389	0.0003029367572006896
74.40000000000001	1	0.9999312949007237	0.0002589413808185822
74.60000000000001	1	0.9999417579963569	0.0002396184172748357
74.8	1	0.9999729885073724	0.0001655962040692564
75	1	1	0
