# Supplementary material for: A blind benchmark of analysis tools to infer kinetic rate constants from single-molecule FRET trajectories
Source: Nat Commun. 2022 Sep 14;13:5402. doi: 10.1038/s41467-022-33023-3 (PMC9474500; doi:10.1038/s41467-022-33023-3)
Supplement: Supplementary file 19 — Source Data [file 41467_2022_33023_MOESM19_ESM.zip › Source Data/SuppFigure3/SourceData_SuppFig3B_highFRET.csv]

0	0	0	0
0.1	0.06194225721784777	0.0550206255755705	0.005081707937751473
0.2	0.1081364829396325	0.1069773329324036	0.00664597261443526
0.3	0.152755905511811	0.1558749032403923	0.007737071541683266
0.4	0.2	0.2024643901722681	0.008549360641627715
0.5	0.2430446194225722	0.2461721909110061	0.009222616389180904
0.6000000000000001	0.283989501312336	0.2875322081843207	0.009573962331949307
0.7000000000000001	0.3259842519685039	0.3267578307213348	0.009830772000512151
0.8	0.363254593175853	0.3636397371814655	0.01007808408230513
0.9	0.3979002624671916	0.398682124167305	0.01018162041079435
1	0.4320209973753281	0.4316648068096124	0.01055391393839328
1.1	0.4666666666666667	0.463074631807503	0.01069182482387842
1.2	0.4992125984251968	0.4925364479461039	0.01061760304395269
1.3	0.5275590551181102	0.5203104917386434	0.01078209888501746
1.4	0.5548556430446194	0.5466147578222316	0.01084635172906227
1.5	0.5774278215223098	0.5712419856574242	0.01077908198353433
1.6	0.5931758530183727	0.5949607946777602	0.01075976341343608
1.7	0.6194225721784777	0.6174581682679272	0.01073358751890638
1.8	0.6398950131233596	0.6388248846269624	0.01038334410520633
1.9	0.6561679790026247	0.6587658990550398	0.01059982854594416
2	0.6771653543307087	0.6775054804836949	0.01050302255431765
2.1	0.6986876640419948	0.6952072533061735	0.01034629540746051
2.2	0.7133858267716535	0.7120488162241205	0.01012456010051417
2.3	0.7312335958005249	0.7279796936765933	0.009973511466639072
2.4	0.74750656167979	0.7433112717267939	0.009939627342750576
2.5	0.7643044619422572	0.7574624918099429	0.009793162599131738
2.6	0.7758530183727034	0.7709572641510752	0.009495877150007447
2.7	0.7868766404199475	0.78353579050225	0.009396869437305137
2.8	0.7926509186351706	0.795591246185149	0.009085577516180575
2.9	0.8073490813648294	0.807040950044272	0.008931633544401714
3	0.8152230971128609	0.8175885871131811	0.008747881494497775
3.1	0.8225721784776903	0.8276386757379202	0.00847621554084803
3.2	0.831496062992126	0.8371220067225604	0.008131260891306948
3.3	0.8383202099737532	0.8462421865497288	0.007974277722237622
3.4	0.8456692913385827	0.8548709020957165	0.00796862199734359
3.5	0.8551181102362204	0.8628219101901213	0.007767545541076658
3.6	0.8692913385826772	0.8703331018419871	0.007687056490454276
3.7	0.8776902887139107	0.8777137234627532	0.007609652729082173
3.8	0.8834645669291339	0.8843146127050627	0.007403457047553632
3.9	0.8913385826771654	0.8906979906280551	0.007314619436786242
4	0.8971128608923884	0.8966351130978032	0.007106294589585649
4.100000000000001	0.9007874015748032	0.9022296789819627	0.006997527288911057
4.2	0.9086614173228347	0.907636625854121	0.006839438673678837
4.3	0.910761154855643	0.9128250941470362	0.006667072402726533
4.4	0.9144356955380577	0.9177184803098338	0.006379171357025962
4.5	0.9186351706036745	0.9222205549287747	0.006203096936800394
4.600000000000001	0.9238845144356955	0.9264713557913093	0.006029587980169992
4.7	0.926509186351706	0.930508407947144	0.005824493076208435
4.800000000000001	0.9291338582677166	0.9343157696061706	0.00557676924825997
4.9	0.9338582677165355	0.9379515500880128	0.005526032170695153
5	0.9401574803149606	0.941303364841275	0.005404753921340518
5.100000000000001	0.9454068241469816	0.9444837146000645	0.005274546266702435
5.2	0.946981627296588	0.9475122134700829	0.005085974939436489
5.300000000000001	0.9506561679790027	0.9503888424002018	0.004995057847560572
5.4	0.9517060367454068	0.953080702974063	0.004904114214013975
5.5	0.952755905511811	0.9556539796448615	0.004770178890924177
5.600000000000001	0.9548556430446195	0.9580867549138197	0.004588287726535226
5.7	0.9559055118110236	0.9603736331699683	0.004420120092101954
5.800000000000001	0.958005249343832	0.9625495813668218	0.004306773208049906
5.9	0.9595800524934384	0.9645827723997602	0.004213218038144675
6	0.9616797900262467	0.9665499098808101	0.004138086277222356
6.100000000000001	0.9648293963254593	0.9683936588992045	0.004059519126247637
6.2	0.9669291338582677	0.9702028242281882	0.003895690468435015
6.300000000000001	0.9721784776902888	0.9718285819245138	0.003863303921187102
6.4	0.973753280839895	0.9733915291786038	0.003692057963424842
6.5	0.9748031496062992	0.9748930546513453	0.003557776323834316
6.600000000000001	0.9763779527559056	0.976311649148248	0.003482290862811503
6.7	0.9763779527559056	0.9776519695116012	0.003443066807960122
6.800000000000001	0.9779527559055118	0.9789362113223212	0.003350250015391872
6.9	0.9784776902887139	0.9801389194071016	0.003180704213169675
7	0.9805774278215224	0.9812273732834144	0.003092742406175832
7.100000000000001	0.9805774278215224	0.9822804404975993	0.002992182853211409
7.2	0.9805774278215224	0.9832981063221675	0.002936239655232278
7.300000000000001	0.9816272965879265	0.9842136149748429	0.002869603464415771
7.4	0.9826771653543307	0.9850979140804195	0.002781214263511772
7.5	0.984251968503937	0.9859297896342952	0.002738122576520156
7.600000000000001	0.984251968503937	0.9866730736407739	0.002662084192479294
7.7	0.9858267716535433	0.9873981469522995	0.002562660797125978
7.800000000000001	0.9863517060367454	0.9880835073757541	0.002481672135584156
7.9	0.9884514435695538	0.9887547363430419	0.002424574944432749
8	0.9889763779527559	0.9893646300193343	0.002342787946938811
8.1	0.9889763779527559	0.9899591325030944	0.002268858360148317
8.200000000000001	0.9905511811023622	0.9905053160979208	0.002226512979678584
8.300000000000001	0.9905511811023622	0.9910517596853832	0.002152383660012794
8.4	0.9905511811023622	0.9915287537326142	0.002110935053529714
8.5	0.9905511811023622	0.9919719761266367	0.002033970064654704
8.6	0.9905511811023622	0.9924227148763003	0.002012745771475049
8.700000000000001	0.9910761154855643	0.992824496871443	0.001979196188933894
8.800000000000001	0.9916010498687664	0.9932331797410215	0.001930070414474829
8.9	0.9916010498687664	0.9936171866321559	0.001883183079865238
9	0.9916010498687664	0.993984730613093	0.001832019067100622
9.1	0.9921259842519685	0.9943354054167172	0.001760200067402438
9.200000000000001	0.9926509186351706	0.9946557507892256	0.001699795125251885
9.300000000000001	0.9926509186351706	0.9949556212814937	0.001666038671417093
9.4	0.9926509186351706	0.995226427516851	0.001612318865773219
9.5	0.9937007874015747	0.995523295817103	0.001559391743320163
9.600000000000001	0.994750656167979	0.9957465260849668	0.001521754182639464
9.700000000000001	0.9958005249343832	0.9959979698893745	0.001482066492619971
9.800000000000001	0.9958005249343832	0.9962505920450656	0.001431112518313044
9.9	0.9958005249343832	0.996470539469465	0.0013960201571987
10	0.9958005249343832	0.9966565044373281	0.001371399773214015
10.1	0.9958005249343832	0.9968277751342951	0.001314494956092582
10.2	0.9958005249343832	0.9970369173816673	0.001275892214695544
10.3	0.9958005249343832	0.9972087655532716	0.001236024700798974
10.4	0.9963254593175853	0.99738766216417	0.001177191901520327
10.5	0.9963254593175853	0.9975182816227616	0.001132177175518859
10.6	0.9963254593175853	0.9976661503831172	0.001091790748888737
10.7	0.9963254593175853	0.997807576166684	0.001044170472671867
10.8	0.9968503937007874	0.9979419100940935	0.001001927526903289
10.9	0.9968503937007874	0.9980690808598284	0.0009674748780814984
11	0.9968503937007874	0.9981823565331369	0.0009468173530413236
11.1	0.9968503937007874	0.9982916084951581	0.0009308054714308359
11.2	0.9979002624671915	0.998406071292989	0.0008974451607331207
11.3	0.9984251968503937	0.9984959051357887	0.0008529542989769962
11.4	0.9984251968503937	0.9985937095557414	0.000816965316757931
11.5	0.9989501312335958	0.9986723672689061	0.0007840324440693624
11.6	0.9989501312335958	0.9987439085181289	0.0007698843615391748
11.7	0.9994750656167979	0.9988093989948014	0.0007530566729176732
11.8	0.9994750656167979	0.9988857166330032	0.0007245448861940166
11.9	0.9994750656167979	0.9989691618982381	0.0007054719038570325
12	0.9994750656167979	0.9990309613772541	0.0006903192098856443
12.1	0.9994750656167979	0.9990837786915013	0.000668351796054448
12.2	0.9994750656167979	0.999150238300016	0.0006485029215645362
12.3	0.9994750656167979	0.9992089695800854	0.0006164057343318614
12.4	0.9994750656167979	0.9992600962518045	0.0005991136985041217
12.5	0.9994750656167979	0.9993120556934655	0.0005800911611739012
12.6	0.9994750656167979	0.9993697437970422	0.000551251109860486
12.7	0.9994750656167979	0.999423624720844	0.0005255300811159006
12.8	0.9994750656167979	0.9994711737253292	0.0005008931004824969
12.9	0.9994750656167979	0.99950836487598	0.0004839574566953341
13	0.9994750656167979	0.9995471420087243	0.0004742545324011474
13.1	0.9994750656167979	0.9995813455873368	0.0004567281040349401
13.2	0.9994750656167979	0.9996148627789889	0.0004417896311024504
13.3	1	0.9996557421970359	0.0004107905457252805
13.4	1	0.9996895346214266	0.0003936692513481398
13.5	1	0.9997157373535681	0.0003875146394983153
13.6	1	0.9997443490265937	0.0003746359154633667
13.7	1	0.9997738905917444	0.0003518034508243263
13.8	1	0.9997963399389381	0.0003421264699510134
13.9	1	0.9998159032890241	0.0003229654721376023
14	1	0.9998416223432036	0.0002912126978740925
14.1	1	0.9998658092092231	0.0002662080292518359
14.2	1	0.9998851205712471	0.0002415979038130086
14.3	1	0.9999022111081995	0.0002221952198304052
14.4	1	0.9999158333250689	0.0002077967295713182
14.5	1	0.9999323882825417	0.0001838367988281619
14.6	1	0.9999487669396734	0.0001615760269857604
14.7	1	0.999966998915843	0.0001261796624727502
14.8	1	0.9999759314807481	0.0001094704170868389
14.9	1	0.9999905442394739	6.635640074142984e-05
15	1	1	0
