# Supplementary material for: A blind benchmark of analysis tools to infer kinetic rate constants from single-molecule FRET trajectories
Source: Nat Commun. 2022 Sep 14;13:5402. doi: 10.1038/s41467-022-33023-3 (PMC9474500; doi:10.1038/s41467-022-33023-3)
Supplement: Supplementary file 19 — Source Data [file 41467_2022_33023_MOESM19_ESM.zip › Source Data/SuppFigure3/SourceData_SuppFig3C_lowFRET.csv]

0	0	0	0
0.2	0.04222648752399232	0.04401202463199048	0.006309389777807753
0.4	0.09404990403071017	0.08524862530988726	0.008665511273047936
0.6000000000000001	0.1238003838771593	0.1238450105822616	0.01018469257373557
0.8	0.1564299424184261	0.1601523351967991	0.01152724027304347
1	0.1900191938579655	0.1942417726916339	0.01237446105227094
1.2	0.2226487523992322	0.2263094618630981	0.01328768770813806
1.4	0.2581573896353167	0.2568186642899734	0.01414769812560136
1.6	0.2859884836852207	0.2853439241175098	0.01458690251552616
1.8	0.3119001919385797	0.3119403642606205	0.014948306594194
2	0.3416506717850288	0.3370334837885089	0.01547789703932577
2.2	0.3704414587332054	0.3608175173030844	0.01572795194699348
2.4	0.3925143953934741	0.3831451110071205	0.01594988991743909
2.6	0.4145873320537428	0.4039223108174333	0.01653747350293283
2.8	0.4347408829174664	0.4236676230173323	0.01681288116392773
3	0.4539347408829175	0.4423927097283429	0.01697755943342891
3.2	0.4798464491362764	0.4604605051647696	0.01713763939874734
3.4	0.4971209213051823	0.4771433601314219	0.01725091981970886
3.6	0.508637236084453	0.4932879059001482	0.01735767336860873
3.8	0.5211132437619962	0.5085225099456664	0.01751457980088684
4	0.5316698656429942	0.5228233810461435	0.01735990796119839
4.2	0.5460652591170825	0.5365168186393607	0.01736951693392649
4.4	0.564299424184261	0.5492029993261065	0.01704461649330474
4.600000000000001	0.5758157389635317	0.5619210279510433	0.01727897003214343
4.800000000000001	0.5892514395393474	0.5739210724955297	0.01730200558677808
5	0.5978886756238004	0.5852308876334731	0.01741408506500659
5.2	0.6026871401151631	0.5960295201062675	0.01725946185802969
5.4	0.6132437619961613	0.6059819249113967	0.01725546572285261
5.600000000000001	0.6238003838771593	0.6156325331110559	0.01685223490652144
5.800000000000001	0.6305182341650671	0.625040647595873	0.01676488078563769
6	0.6410748560460653	0.6338465872413634	0.01672038200002613
6.2	0.6497120921305183	0.6423494506485666	0.01652305399588773
6.4	0.6573896353166987	0.6506465092273642	0.01642748512513994
6.600000000000001	0.6669865642994242	0.6587535504908473	0.01638903389342967
6.800000000000001	0.6756238003838771	0.6665143571089054	0.01626496022291442
7	0.6833013435700576	0.6737530193210836	0.01625567615567877
7.2	0.6890595009596929	0.680629337918245	0.01606752275042663
7.4	0.6948176583493282	0.68705685332496	0.01593743255119872
7.600000000000001	0.7044145873320538	0.6936465281912007	0.01577908389672153
7.800000000000001	0.7072936660268714	0.699807998746859	0.01547193431365893
8	0.7178502879078695	0.7058510726524335	0.01535106616796005
8.200000000000001	0.7216890595009597	0.7121189232280166	0.01506807575692151
8.4	0.7255278310940499	0.7181642189647358	0.01517004950259635
8.6	0.736084452975048	0.7240571693465608	0.01502498631914229
8.800000000000001	0.7428023032629558	0.7298259385086314	0.01478547024279053
9	0.7476007677543186	0.7353343905965007	0.01474858595134243
9.200000000000001	0.7504798464491362	0.7407825807086422	0.01470834261368496
9.4	0.7581573896353166	0.7459659621609559	0.01473828678758755
9.600000000000001	0.761996161228407	0.7510397284877429	0.01462727297697675
9.800000000000001	0.7658349328214972	0.7558409579561896	0.01450533393843746
10	0.7715930902111324	0.7607392198040732	0.01432898840753969
10.2	0.7735124760076776	0.7652761103705333	0.01438654095017512
10.4	0.7792706333973128	0.7696672227772172	0.01440744148513774
10.6	0.783109404990403	0.7741431486534008	0.01418008761754379
10.8	0.7879078694817658	0.7783495295663099	0.01416695522689308
11	0.7907869481765835	0.7824406194803211	0.01397645292512709
11.2	0.7927063339731286	0.7864932138504881	0.01395807361137616
11.4	0.7994241842610365	0.7905692655612816	0.01384093581893364
11.6	0.7994241842610365	0.7943267401076444	0.01376952866010706
11.8	0.8051823416506718	0.7979742061867727	0.01376347171510574
12	0.8099808061420346	0.8016960754192169	0.01376399292672402
12.2	0.8147792706333973	0.8051493379558119	0.01356584647499009
12.4	0.8166986564299424	0.808542527359848	0.01342164331306748
12.6	0.8195777351247601	0.8118973848052395	0.01322445313352666
12.8	0.8243761996161229	0.8153485152406316	0.01306802832923061
13	0.8253358925143954	0.8184729129731438	0.01305621142580589
13.2	0.8291746641074856	0.8217468918378821	0.01288741226223114
13.4	0.8349328214971209	0.8248063790470781	0.0127643719082308
13.6	0.8358925143953935	0.8277885756263389	0.01274100565050821
13.8	0.8368522072936661	0.830715664767958	0.012658580982831
14	0.8368522072936661	0.8336961614344109	0.01268051116923571
14.2	0.8397312859884837	0.8365387481574843	0.01253419945943281
14.4	0.8435700575815739	0.8394465169446499	0.01243264371876378
14.6	0.8464491362763915	0.8422949129773061	0.01219186799695815
14.8	0.8502879078694817	0.8449844680060579	0.01219108990418733
15	0.8541266794625719	0.8477575939599659	0.01209791320935651
15.2	0.8550863723608445	0.8502414097454998	0.01203769419095557
15.4	0.8570057581573897	0.8526543935589362	0.01189298531337874
15.6	0.8608445297504799	0.8550384390963088	0.01176928815555465
15.8	0.8618042226487524	0.8574158285359785	0.01169303150918515
16	0.8618042226487524	0.8596942262387182	0.01154008085482684
16.2	0.8666026871401151	0.8621911406957489	0.01141689555245211
16.4	0.8704414587332053	0.8644832057130054	0.01125858380754178
16.6	0.8723608445297505	0.8667804170495682	0.01115774693633245
16.8	0.8761996161228407	0.8690207549283209	0.01106570010137355
17	0.8781190019193857	0.8710713494089155	0.01096908210408968
17.2	0.8800383877159309	0.8731172755736021	0.01092213604302715
17.4	0.8819577735124761	0.8752189191787496	0.01077126797704779
17.6	0.8838771593090211	0.8773353962121974	0.01066979169816926
17.8	0.8857965451055663	0.8793139515268655	0.01061620254411427
18	0.8857965451055663	0.8812851206436969	0.01062457899632174
18.2	0.8886756238003839	0.8832703621791391	0.01055639991568653
18.4	0.8925143953934741	0.8852868905118456	0.0104815139894526
18.6	0.8934740882917467	0.8871799449475494	0.01040513752624625
18.8	0.8944337811900192	0.8889538521023855	0.01037975328115522
19	0.8992322456813819	0.8908407858098141	0.01025341923679919
19.2	0.9021113243761996	0.8926983486399926	0.01018218225901163
19.4	0.9059500959692899	0.894547968862445	0.01011568212719606
19.6	0.9078694817658349	0.896280984914312	0.01000569544267369
19.8	0.9097888675623801	0.8980204714628279	0.009963534077208226
20	0.9107485604606526	0.8996533950494962	0.00989032247406965
20.2	0.9107485604606526	0.9013307416179982	0.00976685216268787
20.4	0.9136276391554703	0.9029363342284767	0.009656719429525715
20.6	0.9145873320537428	0.9044729713958489	0.00958426085380538
20.8	0.9145873320537428	0.9061418698000931	0.009487229844335122
21	0.9165067178502879	0.907699120206037	0.009382620140458662
21.2	0.918426103646833	0.9092669960113084	0.009200731472195063
21.4	0.9222648752399232	0.9107698370158397	0.009116206383144304
21.6	0.9241842610364683	0.9121758304020928	0.009044703767566335
21.8	0.9261036468330134	0.9136748199117759	0.009056915979571541
22	0.9261036468330134	0.9150918636440898	0.008856004937325806
22.2	0.927063339731286	0.9164766340111746	0.00874972377591076
22.4	0.927063339731286	0.9178240765689835	0.008828333814515909
22.6	0.9280230326295585	0.9191681816342672	0.008766162248323628
22.8	0.9289827255278311	0.9205206287921015	0.008691524202222842
23	0.9289827255278311	0.921877671767147	0.008624628818145396
23.2	0.9289827255278311	0.9231458026363576	0.008437025482186453
23.4	0.9289827255278311	0.9243168807926389	0.008370640232460373
23.6	0.9289827255278311	0.9255300360595946	0.008333630121975825
23.8	0.9309021113243762	0.9267530458472241	0.008246181674816982
24	0.9318618042226487	0.9279885224071664	0.008189228659697886
24.2	0.9347408829174664	0.9291405176860608	0.0081163622128223
24.4	0.9376199616122841	0.9302604879949088	0.008073573256553293
24.6	0.9385796545105566	0.9313751066828205	0.008017767488224394
24.8	0.9404990403071017	0.9325040786671059	0.007839092867384557
25	0.9414587332053743	0.9336695905572896	0.007716710553773507
25.2	0.9414587332053743	0.9346676646922263	0.007687534245168682
25.4	0.9424184261036468	0.9356988711825956	0.007621712030704196
25.6	0.9452975047984645	0.936695351360014	0.00762087857760363
25.8	0.946257197696737	0.9377381654131471	0.0075302095396799
26	0.9472168905950096	0.9387634936325765	0.00744127409619713
26.2	0.9472168905950096	0.9397548293372241	0.007320116415133528
26.4	0.9472168905950096	0.9406441130100986	0.007309253592547225
26.6	0.9491362763915547	0.9416637204853562	0.007278217781728811
26.8	0.9510556621880998	0.9426178910634475	0.007193807918407041
27	0.9529750479846449	0.9435650888803522	0.007122303961253021
27.2	0.9539347408829175	0.9444571395808855	0.00706209239592607
27.4	0.9539347408829175	0.945403948273674	0.007025836032972519
27.6	0.95489443378119	0.9463276269421936	0.006939696395481526
27.8	0.95489443378119	0.9471975854622715	0.006885890763126496
28	0.9568138195777351	0.9480173131215729	0.006817222780534983
28.2	0.9606525911708254	0.9488992347631772	0.006768142616328137
28.4	0.9625719769673704	0.9498236266456238	0.006712293322491625
28.6	0.9625719769673704	0.9507043066272499	0.006620064069484855
28.8	0.963531669865643	0.9514676591169047	0.006654758803939479
29	0.9644913627639156	0.9522543241524692	0.006671065407216202
29.2	0.9644913627639156	0.9530295945058922	0.0066647166849355
29.4	0.9654510556621881	0.9538340035335134	0.006599162293638051
29.6	0.9654510556621881	0.9545847263618102	0.006553626358266195
29.8	0.9654510556621881	0.9553299663981485	0.006521211546276223
30	0.9664107485604606	0.9560466458612794	0.006492209179007332
30.2	0.9664107485604606	0.9568314574180928	0.006417470279086784
30.4	0.9692898272552783	0.9575703101483781	0.006426738114023195
30.6	0.9692898272552783	0.958219716031231	0.006345452291417592
30.8	0.9702495201535508	0.9589146106042199	0.006267752797633732
31	0.9702495201535508	0.9596682235123605	0.006155752421608639
31.2	0.9712092130518234	0.9603206655904567	0.006115984223777707
31.4	0.9712092130518234	0.9609651397899416	0.006045920557425065
31.6	0.9712092130518234	0.9615690947389455	0.005943815986654125
31.8	0.972168905950096	0.9621747380833867	0.005873477889910525
32	0.972168905950096	0.962767351669734	0.005789526661157053
32.2	0.9731285988483686	0.96338627863061	0.005746779420714195
32.4	0.974088291746641	0.9640144063715151	0.005702669179340033
32.6	0.974088291746641	0.9646320226234923	0.005701478921397144
32.8	0.9750479846449136	0.9652271141941637	0.005644026619178358
33	0.9750479846449136	0.9657943513784458	0.005580278613688035
33.2	0.9750479846449136	0.9664360156183359	0.005559370884593008
33.4	0.9750479846449136	0.9669890878338985	0.005491379402218898
33.6	0.9750479846449136	0.9675177060941498	0.00540269072566972
33.8	0.9750479846449136	0.9680864188644787	0.005318308051747048
34	0.9760076775431862	0.9686202383917616	0.005274986295729739
34.2	0.9760076775431862	0.9691334934084003	0.005193688935297724
34.4	0.9760076775431862	0.9695957349342763	0.00516211744860334
34.6	0.9760076775431862	0.9701492949051699	0.005091021547217705
34.8	0.9760076775431862	0.970637910911719	0.005042920227686752
35	0.9760076775431862	0.9711235079364443	0.005022119329241695
35.2	0.9760076775431862	0.9716105857641543	0.004962698780455272
35.4	0.9760076775431862	0.9720834498891899	0.005000987732015735
35.6	0.9769673704414588	0.9725309966917636	0.004936183123989258
35.8	0.9769673704414588	0.9730104489322514	0.004861176643573042
36	0.9779270633397313	0.9734387368380781	0.004837884227156471
36.2	0.9779270633397313	0.9739163796126606	0.004807536627006403
36.4	0.9779270633397313	0.9743458546860981	0.004753834578280727
36.6	0.9779270633397313	0.9747347368581287	0.004717134880635709
36.8	0.9779270633397313	0.9751545059908334	0.004674519702050938
37	0.9779270633397313	0.9755358917175214	0.004664668867758081
37.2	0.9779270633397313	0.9759229886249202	0.004663873531679828
37.4	0.9788867562380038	0.9763026113386758	0.004616417845804552
37.6	0.9788867562380038	0.9767136825501351	0.004590206728081051
37.8	0.9788867562380038	0.9771434993540112	0.004566969443720335
38	0.9788867562380038	0.9775492138210159	0.004542445990915273
38.2	0.9788867562380038	0.9779134054084422	0.004483355306587265
38.40000000000001	0.980806142034549	0.9782476798606538	0.004488801551012937
38.6	0.9817658349328215	0.9786272072696741	0.004456221664287954
38.8	0.9817658349328215	0.9790338532703253	0.004437074734796939
39	0.9817658349328215	0.9794135719034813	0.004411461953265314
39.2	0.982725527831094	0.9797453845859764	0.004347989904701055
39.40000000000001	0.982725527831094	0.980088988218739	0.004342641286814766
39.6	0.9836852207293666	0.980452215777764	0.004302592445740344
39.8	0.9836852207293666	0.9807951863090639	0.00423992533449058
40	0.9836852207293666	0.9811168923278504	0.004181269532357913
40.2	0.9836852207293666	0.9814408927666824	0.004094361550255016
40.40000000000001	0.9836852207293666	0.9817428736987673	0.004039496392543514
40.6	0.9846449136276392	0.9820553422823043	0.00394064576400322
40.8	0.9846449136276392	0.9823548633888486	0.003932432486382596
41	0.9846449136276392	0.9826140042654966	0.003912486585269011
41.2	0.9846449136276392	0.9829176771503568	0.003860775336982298
41.40000000000001	0.9856046065259118	0.9832205006712114	0.003838008636411779
41.6	0.9856046065259118	0.9835230972323179	0.00386147020514754
41.8	0.9865642994241842	0.9838150464820088	0.003858324677298681
42	0.9865642994241842	0.9840374987720072	0.003802805102728438
42.2	0.9865642994241842	0.9842986185914713	0.003804533029160426
42.40000000000001	0.9865642994241842	0.9845600119298464	0.003778373525228299
42.6	0.9865642994241842	0.9848415167712246	0.003770242485984379
42.8	0.9875239923224568	0.9850938209218669	0.003746431139115026
43	0.9875239923224568	0.9853750985902028	0.003710229301968053
43.2	0.9884836852207294	0.9856291397994411	0.003698706907517216
43.40000000000001	0.9884836852207294	0.9858641385991214	0.00369719495825694
43.6	0.9884836852207294	0.9861159060230381	0.003685998654070655
43.8	0.9884836852207294	0.986371437227211	0.003659437030122151
44	0.9884836852207294	0.9866117267708924	0.003596140756108606
44.2	0.9884836852207294	0.9868210438175323	0.003567472924291972
44.40000000000001	0.9884836852207294	0.9870780157233318	0.003555717975846358
44.6	0.9884836852207294	0.9872917813534092	0.003560491985575713
44.8	0.9884836852207294	0.9875081833416067	0.003513381046631966
45	0.9884836852207294	0.9877176437276022	0.003491858310530181
45.2	0.9884836852207294	0.9879370758660476	0.003422288827589371
45.40000000000001	0.9884836852207294	0.9881431707953852	0.003398238882393177
45.6	0.9884836852207294	0.9883770806239593	0.003351542207297691
45.8	0.989443378119002	0.9885946761629574	0.003339559742773765
46	0.9904030710172744	0.98884068834604	0.003328988210830905
46.2	0.9904030710172744	0.9890331638674373	0.003311287884555392
46.40000000000001	0.9904030710172744	0.9892118443538173	0.003290251041782267
46.6	0.9904030710172744	0.9894080638469512	0.003256090945591027
46.8	0.9904030710172744	0.9895949626691632	0.003216392921304853
47	0.9904030710172744	0.989804604124464	0.003192201694250938
47.2	0.9904030710172744	0.990022327800113	0.003162983302265654
47.40000000000001	0.9904030710172744	0.9901730812493613	0.003144980781602334
47.6	0.9904030710172744	0.9903281860796382	0.003143372527248913
47.8	0.9904030710172744	0.9905079004666357	0.003117276306874961
48	0.9904030710172744	0.990704184759424	0.003099593960989161
48.2	0.9904030710172744	0.9908740023608068	0.003064130876292696
48.40000000000001	0.9904030710172744	0.9910722309267058	0.003027497390838557
48.6	0.9904030710172744	0.9912029979667081	0.002988476871979395
48.8	0.9904030710172744	0.991347962876615	0.002987204721979798
49	0.9904030710172744	0.9915135925224109	0.00296993429657908
49.2	0.9904030710172744	0.9916583593377469	0.002936983266347734
49.40000000000001	0.991362763915547	0.9918230803342086	0.002896631974788723
49.6	0.991362763915547	0.9919569649794132	0.00287182509832455
49.8	0.991362763915547	0.9921238835171254	0.002831529174607851
50	0.991362763915547	0.9922478325648089	0.00277833054387141
50.2	0.991362763915547	0.9923809665664678	0.002781343161142825
50.40000000000001	0.991362763915547	0.9925491985641327	0.002740771954552354
50.6	0.991362763915547	0.992708221919362	0.0027429112360021
50.8	0.991362763915547	0.9928354332202597	0.002739017918496644
51	0.991362763915547	0.9929948772576583	0.002704114311079401
51.2	0.9923224568138196	0.993094716545823	0.002650007112602354
51.40000000000001	0.9923224568138196	0.9932211854509015	0.002609926636654517
51.6	0.9923224568138196	0.9933472176976714	0.002594468492318429
51.8	0.9923224568138196	0.9934610902635995	0.002580320047517431
52	0.9923224568138196	0.9935959786583941	0.002561620012181044
52.2	0.9932821497120922	0.9937461577152265	0.002514911880694882
52.40000000000001	0.9932821497120922	0.993862086215862	0.002464957084548295
52.6	0.9932821497120922	0.9939832182352203	0.002445584458000458
52.8	0.9932821497120922	0.9941034519897933	0.002438310792669179
53	0.9932821497120922	0.9942355151433223	0.00242961049737721
53.2	0.9932821497120922	0.9943350047970009	0.002398197000512231
53.40000000000001	0.9932821497120922	0.9944685554971555	0.002383677211031698
53.6	0.9942418426103646	0.9945576794563479	0.002370764473486395
53.8	0.9942418426103646	0.9946557142458183	0.0023590066268024
54	0.9942418426103646	0.9947450665053363	0.002337114004273601
54.2	0.9942418426103646	0.9948655140610027	0.002305915436632949
54.40000000000001	0.9942418426103646	0.9949737739846998	0.002289360737928607
54.6	0.9942418426103646	0.9950702474028787	0.002265400381934487
54.8	0.9942418426103646	0.9951326247995207	0.002250815614981217
55	0.9942418426103646	0.9952035340924813	0.002204604358518906
55.2	0.9942418426103646	0.9953068130179525	0.00219719252349223
55.40000000000001	0.9942418426103646	0.9954000110356763	0.002194169990248438
55.6	0.9942418426103646	0.9954883445654086	0.002159424677969177
55.8	0.9942418426103646	0.9955807278636334	0.002126746241288464
56	0.9961612284069098	0.9956713121409274	0.002104616348001317
56.2	0.9961612284069098	0.9957469822753852	0.002087925189781354
56.40000000000001	0.9961612284069098	0.9958305329872881	0.002084584106171879
56.6	0.9961612284069098	0.9959327749174398	0.002048560865684087
56.8	0.9961612284069098	0.9960423334327553	0.00204801389868627
57	0.9961612284069098	0.9961036177171135	0.00204036680639595
57.2	0.9961612284069098	0.9961764920746274	0.00202959209470767
57.40000000000001	0.9961612284069098	0.9962727930157282	0.002010813257262874
57.6	0.9961612284069098	0.9963431294728221	0.002000115411778807
57.8	0.9961612284069098	0.9964201383225312	0.001970493400052212
58	0.9961612284069098	0.9964837468272746	0.001936735861437793
58.2	0.9961612284069098	0.9965639805702099	0.001918095243968111
58.40000000000001	0.9961612284069098	0.9966399562644244	0.001902375133769999
58.6	0.9961612284069098	0.99673981813009	0.001894194044874029
58.8	0.9961612284069098	0.9968379859134684	0.001882600834829665
59	0.9961612284069098	0.9969065841782507	0.001875280759045089
59.2	0.9961612284069098	0.9969616541814551	0.001846634968552864
59.40000000000001	0.9971209213051824	0.9970395443777252	0.001823062306514094
59.6	0.9971209213051824	0.9971137499284672	0.001820625156998849
59.8	0.9971209213051824	0.9971625063987265	0.001797860534613351
60	0.9971209213051824	0.9972120020985081	0.001764358137995279
60.2	0.9971209213051824	0.9972915315431801	0.001724519189971518
60.40000000000001	0.9971209213051824	0.9973615742793186	0.001723112576284396
60.6	0.9971209213051824	0.9974244308782627	0.001678384859154928
60.8	0.9971209213051824	0.9974884913243687	0.001662124868577612
61	0.9971209213051824	0.997553737212702	0.001661259507873502
61.2	0.9971209213051824	0.9976050336412127	0.001640941359970582
61.40000000000001	0.9971209213051824	0.9976642578781835	0.001631387379401935
61.6	0.9971209213051824	0.9977252655493313	0.001593239704016391
61.8	0.9971209213051824	0.9977580856656771	0.001578588733439982
62	0.9971209213051824	0.9978100904629966	0.001566197905210598
62.2	0.9971209213051824	0.9978814546298628	0.001546076066764942
62.40000000000001	0.9971209213051824	0.9979325330965269	0.001544437724134987
62.6	0.9971209213051824	0.9979815348664477	0.00152113214921368
62.8	0.9971209213051824	0.9980273291136181	0.001497162492273443
63	0.9980806142034548	0.9980847944641346	0.001469809691628584
63.2	0.9990403071017274	0.9981225500330351	0.001468232089060051
63.40000000000001	0.9990403071017274	0.9981797133486001	0.001433597219554697
63.6	0.9990403071017274	0.9982233692192919	0.001400028848757129
63.8	0.9990403071017274	0.9982570287967368	0.001385132886099243
64	0.9990403071017274	0.9983080752169008	0.001365915637352601
64.2	0.9990403071017274	0.9983531748379689	0.001358841535006685
64.40000000000001	0.9990403071017274	0.998385650848542	0.001350604573541505
64.60000000000001	0.9990403071017274	0.9984217544526388	0.001323531734197266
64.8	0.9990403071017274	0.9984688793281694	0.001316872160948694
65	0.9990403071017274	0.998521123240655	0.001285669880522121
65.2	0.9990403071017274	0.9985719175561435	0.001262391805289329
65.40000000000001	0.9990403071017274	0.9986098629978833	0.001238447958098264
65.60000000000001	0.9990403071017274	0.9986690790756055	0.001191419302726552
65.8	0.9990403071017274	0.9987145653137565	0.00116823721989604
66	0.9990403071017274	0.9987452884364098	0.001159430816122966
66.2	0.9990403071017274	0.9987795330792121	0.00114021603562254
66.40000000000001	0.9990403071017274	0.9988196161374754	0.001110906193618002
66.60000000000001	0.9990403071017274	0.998849657536222	0.001086733273596296
66.8	0.9990403071017274	0.9988851338202354	0.001062456194525195
67	0.9990403071017274	0.9989323563267868	0.001041954211279803
67.2	0.9990403071017274	0.998972421757883	0.001037700561251348
67.40000000000001	0.9990403071017274	0.9989970123599426	0.001022157642164411
67.60000000000001	0.9990403071017274	0.999033043884027	0.00101491923369028
67.8	0.9990403071017274	0.999065722208073	0.0009944029284699211
68	0.9990403071017274	0.9990906257096971	0.0009704041795473828
68.2	0.9990403071017274	0.9991136747889404	0.0009478611011692305
68.40000000000001	0.9990403071017274	0.9991520838432253	0.0009326543425139988
68.60000000000001	0.9990403071017274	0.9991832757818954	0.0009094463448563488
68.8	1	0.9992271183708508	0.0008904635124747504
69	1	0.9992445745994579	0.0008840942424073203
69.2	1	0.9992772394650484	0.0008639197433162218
69.40000000000001	1	0.9993026471292659	0.0008566638313623745
69.60000000000001	1	0.999335752201341	0.00083061939169007
69.8	1	0.9993732648130369	0.0007941744380000959
70	1	0.9994072699638041	0.0007646969765119074
70.2	1	0.999434073589239	0.0007388475028852716
70.40000000000001	1	0.9994568026234191	0.0007216084007123393
70.60000000000001	1	0.9994867363010111	0.0006921809396785754
70.8	1	0.9995172038722259	0.0006645445007033285
71	1	0.9995365375062806	0.0006494150764083471
71.2	1	0.9995705481080412	0.0006317698523369862
71.40000000000001	1	0.9995895788759899	0.000615574070233612
71.60000000000001	1	0.9996200978307402	0.0005851154593960827
71.8	1	0.9996384084324281	0.0005768143353012366
72	1	0.9996596842924813	0.0005519595861290235
72.2	1	0.9996729579839699	0.0005485579429491404
72.40000000000001	1	0.9997057284229858	0.0005160738094162065
72.60000000000001	1	0.9997284363514543	0.0005039824290476586
72.8	1	0.9997555416585416	0.0004866232674769882
73	1	0.9997828850972819	0.0004502942312608198
73.2	1	0.9998117545452323	0.0004319225692760409
73.40000000000001	1	0.9998424526318729	0.0003864846499340739
73.60000000000001	1	0.9998665953210673	0.000347874664613531
73.8	1	0.9998817435540199	0.0003264794531837186
74	1	0.999908122219104	0.0002952289638631828
74.2	1	0.9999385188922731	0.0002355085055037201
74.40000000000001	1	0.9999500338245342	0.0002137034938308395
74.60000000000001	1	0.9999708766160383	0.0001658298465847222
74.8	1	0.9999824842662017	0.0001294990127176905
75	1	1	0
