# Supplementary material for: A blind benchmark of analysis tools to infer kinetic rate constants from single-molecule FRET trajectories
Source: Nat Commun. 2022 Sep 14;13:5402. doi: 10.1038/s41467-022-33023-3 (PMC9474500; doi:10.1038/s41467-022-33023-3)
Supplement: Supplementary file 19 — Source Data [file 41467_2022_33023_MOESM19_ESM.zip › Source Data/SuppFigure6/SourceData_SuppFig6A.txt]

postFRET, low FRET
0.000000	0.000000
0.090000	0.022327
0.180000	0.042900
0.270000	0.063737
0.360000	0.084452
0.450000	0.104902
0.540000	0.123495
0.630000	0.142863
0.720000	0.161149
0.810000	0.178905
0.900000	0.196151
0.990000	0.214070
1.080000	0.230969
1.170000	0.247724
1.260000	0.263664
1.350000	0.279787
1.440000	0.294747
1.530000	0.310156
1.620000	0.325748
1.710000	0.340504
1.800000	0.354341
1.890000	0.367831
1.980000	0.381158
2.070000	0.393792
2.160000	0.406547
2.250000	0.418731
2.340000	0.431630
2.430000	0.444814
2.520000	0.457100
2.610000	0.468182
2.700000	0.479142
2.790000	0.489898
2.880000	0.501204
2.970000	0.512511
3.060000	0.523042
3.150000	0.533389
3.240000	0.543532
3.330000	0.553553
3.420000	0.563350
3.510000	0.572064
3.600000	0.581126
3.690000	0.590473
3.780000	0.599188
3.870000	0.608106
3.960000	0.616739
4.050000	0.625230
4.140000	0.633291
4.230000	0.640822
4.320000	0.649108
4.410000	0.656435
4.500000	0.664231
4.590000	0.671660
4.680000	0.679048
4.770000	0.685946
4.860000	0.692273
4.950000	0.698763
5.040000	0.704825
5.130000	0.711437
5.220000	0.717580
5.310000	0.724193
5.400000	0.729989
5.490000	0.736275
5.580000	0.742173
5.670000	0.747275
5.760000	0.752459
5.850000	0.758174
5.940000	0.763337
6.030000	0.768399
6.120000	0.774052
6.210000	0.779215
6.300000	0.783950
6.390000	0.788481
6.480000	0.792992
6.570000	0.797073
6.660000	0.801584
6.750000	0.805788
6.840000	0.809829
6.930000	0.814196
7.020000	0.818564
7.110000	0.821952
7.200000	0.825911
7.290000	0.829422
7.380000	0.833320
7.470000	0.837055
7.560000	0.840647
7.650000	0.844606
7.740000	0.848259
7.830000	0.851606
7.920000	0.854729
8.010000	0.857851
8.100000	0.861015
8.190000	0.863688
8.280000	0.866280
8.370000	0.869260
8.460000	0.872321
8.550000	0.874485
8.640000	0.877199
8.730000	0.880179
8.820000	0.882628
8.910000	0.885016
9.000000	0.887526
9.090000	0.889689
9.180000	0.892159
9.270000	0.894690
9.360000	0.896771
9.450000	0.899261
9.540000	0.901792
9.630000	0.904016
9.720000	0.905996
9.810000	0.907996
9.900000	0.909976
9.990000	0.912200
10.080000	0.914058
postFRET, lower mid FRET
0.000000	0.000000
0.090000	0.075502
0.180000	0.144414
0.270000	0.206894
0.360000	0.264717
0.450000	0.318579
0.540000	0.371016
0.630000	0.416799
0.720000	0.460364
0.810000	0.498796
0.900000	0.535327
0.990000	0.570781
1.080000	0.602687
1.170000	0.633642
1.260000	0.661175
1.350000	0.685888
1.440000	0.708827
1.530000	0.730087
1.620000	0.750808
1.710000	0.769533
1.800000	0.786515
1.890000	0.803181
1.980000	0.817660
2.070000	0.830492
2.160000	0.843261
2.250000	0.855016
2.340000	0.866358
2.430000	0.876053
2.520000	0.884671
2.610000	0.892941
2.700000	0.900672
2.790000	0.907547
2.880000	0.913979
2.970000	0.919460
3.060000	0.924846
3.150000	0.930042
3.240000	0.934985
3.330000	0.940213
3.420000	0.944649
3.510000	0.949306
3.600000	0.953045
3.690000	0.956657
3.780000	0.959286
3.870000	0.962233
3.960000	0.965116
4.050000	0.967968
4.140000	0.970154
4.230000	0.972404
4.320000	0.974748
4.410000	0.976681
4.500000	0.978487
4.590000	0.979976
4.680000	0.981370
4.770000	0.982669
4.860000	0.983810
4.950000	0.984792
5.040000	0.985869
5.130000	0.986629
5.220000	0.987390
5.310000	0.988277
5.400000	0.989196
5.490000	0.989766
5.580000	0.990432
5.670000	0.991065
5.760000	0.991636
5.850000	0.992142
5.940000	0.992871
6.030000	0.993441
6.120000	0.994075
6.210000	0.994709
6.300000	0.994962
6.390000	0.995501
6.480000	0.995818
6.570000	0.996103
6.660000	0.996483
6.750000	0.996705
6.840000	0.996895
6.930000	0.997022
7.020000	0.997180
7.110000	0.997275
7.200000	0.997402
7.290000	0.997655
7.380000	0.997814
7.470000	0.997941
7.560000	0.998194
7.650000	0.998321
7.740000	0.998384
7.830000	0.998511
7.920000	0.998606
8.010000	0.998733
8.100000	0.998796
8.190000	0.998891
8.280000	0.998954
8.370000	0.999018
8.460000	0.999081
8.550000	0.999113
8.640000	0.999113
8.730000	0.999176
8.820000	0.999271
8.910000	0.999335
9.000000	0.999335
9.090000	0.999366
9.180000	0.999430
9.270000	0.999525
9.360000	0.999525
9.450000	0.999588
9.540000	0.999620
9.630000	0.999651
9.720000	0.999715
9.810000	0.999810
9.900000	0.999810
9.990000	0.999842
100	0.999811
postFRET, high FRET
0.000000	0.000000
0.090000	0.036521
0.180000	0.072245
0.270000	0.107372
0.360000	0.140206
0.450000	0.171745
0.540000	0.201614
0.630000	0.230687
0.720000	0.259411
0.810000	0.287412
0.900000	0.315538
0.990000	0.339727
1.080000	0.363892
1.170000	0.387409
1.260000	0.409531
1.350000	0.432027
1.440000	0.452804
1.530000	0.471912
1.620000	0.490546
1.710000	0.508732
1.800000	0.526145
1.890000	0.544555
1.980000	0.560524
2.070000	0.577365
2.160000	0.592661
2.250000	0.608331
2.340000	0.622805
2.430000	0.636456
2.520000	0.649585
2.610000	0.662166
2.700000	0.674747
2.790000	0.686605
2.880000	0.698039
2.970000	0.709474
3.060000	0.719912
3.150000	0.731073
3.240000	0.741137
3.330000	0.750828
3.420000	0.759498
3.510000	0.767744
3.600000	0.776662
3.690000	0.785755
3.780000	0.794001
3.870000	0.801624
3.960000	0.808400
4.050000	0.815999
4.140000	0.822451
4.230000	0.828505
4.320000	0.834608
4.410000	0.841085
4.500000	0.846641
4.590000	0.851972
4.680000	0.857129
4.770000	0.862460
4.860000	0.867193
4.950000	0.871976
5.040000	0.876436
5.130000	0.881343
5.220000	0.885952
5.310000	0.890187
5.400000	0.893824
5.490000	0.898059
5.580000	0.901398
5.670000	0.904711
5.760000	0.908174
5.850000	0.911238
5.940000	0.914950
6.030000	0.918263
6.120000	0.921477
6.210000	0.924566
6.300000	0.927605
6.390000	0.930146
6.480000	0.932314
6.570000	0.935004
6.660000	0.937421
6.750000	0.939588
6.840000	0.941531
6.930000	0.943574
7.020000	0.945392
7.110000	0.947460
7.200000	0.949428
7.290000	0.951197
7.380000	0.952866
7.470000	0.954759
7.560000	0.956503
7.650000	0.958148
7.740000	0.959468
7.830000	0.961336
7.920000	0.962931
8.010000	0.963952
8.100000	0.965546
8.190000	0.966792
8.280000	0.968038
8.370000	0.969184
8.460000	0.970255
8.550000	0.971750
8.640000	0.972871
8.730000	0.973867
8.820000	0.974789
8.910000	0.975586
9.000000	0.976632
9.090000	0.977604
9.180000	0.978252
9.270000	0.978974
9.360000	0.979572
9.450000	0.980319
9.540000	0.981067
9.630000	0.981515
9.720000	0.982238
9.810000	0.982885
9.900000	0.983583
9.990000	0.984131
10.080000	0.984654
00	0.983784
postFRET, high FRET
0.000000	0.000000
0.090000	0.019810
0.180000	0.039681
0.270000	0.058590
0.360000	0.076210
0.450000	0.093379
0.540000	0.112739
0.630000	0.129427
0.720000	0.146116
0.810000	0.163195
0.900000	0.179343
0.990000	0.195342
1.080000	0.209659
1.170000	0.223946
1.260000	0.239284
1.350000	0.254202
1.440000	0.269630
1.530000	0.283647
1.620000	0.297185
1.710000	0.310331
1.800000	0.323088
1.890000	0.336835
1.980000	0.350912
2.070000	0.362859
2.160000	0.374835
2.250000	0.387321
2.340000	0.399148
2.430000	0.409533
2.520000	0.421449
2.610000	0.432405
2.700000	0.443180
2.790000	0.454256
2.880000	0.465482
2.970000	0.474997
3.060000	0.484662
3.150000	0.494417
3.240000	0.504472
3.330000	0.514407
3.420000	0.523862
3.510000	0.533708
3.600000	0.542472
3.690000	0.551447
3.780000	0.560211
3.870000	0.568826
3.960000	0.576720
4.050000	0.583744
4.140000	0.591578
4.230000	0.599112
4.320000	0.607456
4.410000	0.615530
4.500000	0.622464
4.590000	0.629427
4.680000	0.636151
4.770000	0.642364
4.860000	0.649928
4.950000	0.657162
5.040000	0.665116
5.130000	0.671539
5.220000	0.678023
5.310000	0.683996
5.400000	0.690389
5.490000	0.696002
5.580000	0.702335
5.670000	0.707918
5.760000	0.713471
5.850000	0.718904
5.940000	0.724217
6.030000	0.730070
6.120000	0.735502
6.210000	0.740215
6.300000	0.745107
6.390000	0.750120
6.480000	0.754532
6.570000	0.759215
6.660000	0.764407
6.750000	0.768760
6.840000	0.773052
6.930000	0.777794
7.020000	0.782357
7.110000	0.786559
7.200000	0.790611
7.290000	0.794963
7.380000	0.799015
7.470000	0.803728
7.560000	0.807150
7.650000	0.810842
7.740000	0.815014
7.830000	0.818676
7.920000	0.822188
8.010000	0.825939
8.100000	0.829511
8.190000	0.832783
8.280000	0.835905
8.370000	0.838756
8.460000	0.841428
8.550000	0.845089
8.640000	0.848451
8.730000	0.851423
8.820000	0.854094
8.910000	0.857066
9.000000	0.860037
9.090000	0.862709
9.180000	0.865110
9.270000	0.867271
9.360000	0.869672
9.450000	0.871863
9.540000	0.874685
9.630000	0.876936
9.720000	0.879217
9.810000	0.881528
9.900000	0.884080
9.990000	0.886211
10.080000	0.888102
MASH-FRET (bootstrap), low FRET
0.000000	0.000000
0.090000	0.063700
0.180000	0.123440
0.270000	0.178455
0.360000	0.231206
0.450000	0.279622
0.540000	0.325904
0.630000	0.367843
0.720000	0.408232
0.810000	0.445537
0.900000	0.480114
0.990000	0.513376
1.080000	0.544033
1.170000	0.573237
1.260000	0.600502
1.350000	0.626581
1.440000	0.650249
1.530000	0.672132
1.620000	0.692529
1.710000	0.711758
1.800000	0.729696
1.890000	0.746644
1.980000	0.762496
2.070000	0.777650
2.160000	0.791903
2.250000	0.805571
2.340000	0.817811
2.430000	0.829410
2.520000	0.840433
2.610000	0.850465
2.700000	0.859978
2.790000	0.868776
2.880000	0.876812
2.970000	0.884450
3.060000	0.891617
3.150000	0.898321
3.240000	0.904823
3.330000	0.910797
3.420000	0.916113
3.510000	0.921349
3.600000	0.926178
3.690000	0.930943
3.780000	0.935309
3.870000	0.939230
3.960000	0.942801
4.050000	0.945967
4.140000	0.949514
4.230000	0.952850
4.320000	0.955934
4.410000	0.958734
4.500000	0.961600
4.590000	0.964100
4.680000	0.966551
4.770000	0.968742
4.860000	0.970593
4.950000	0.972460
5.040000	0.973994
5.130000	0.975625
5.220000	0.977273
5.310000	0.978742
5.400000	0.980317
5.490000	0.981567
5.580000	0.982817
5.670000	0.983807
5.760000	0.984781
5.850000	0.985885
5.940000	0.986843
6.030000	0.987598
6.120000	0.988312
6.210000	0.989083
6.300000	0.989651
6.390000	0.990284
6.480000	0.990877
6.570000	0.991445
6.660000	0.992029
6.750000	0.992476
6.840000	0.992955
6.930000	0.993320
7.020000	0.993864
7.110000	0.994261
7.200000	0.994610
7.290000	0.994919
7.380000	0.995227
7.470000	0.995552
7.560000	0.995828
7.650000	0.996088
7.740000	0.996380
7.830000	0.996623
7.920000	0.996875
8.010000	0.997086
8.100000	0.997289
8.190000	0.997516
8.280000	0.997687
8.370000	0.997890
8.460000	0.997987
8.550000	0.998174
8.640000	0.998336
8.730000	0.998458
8.820000	0.998571
8.910000	0.998628
9.000000	0.998726
9.090000	0.998807
9.180000	0.998880
9.270000	0.998904
9.360000	0.998969
9.450000	0.999058
9.540000	0.999107
9.630000	0.999156
9.720000	0.999213
9.810000	0.999237
9.900000	0.999278
9.990000	0.999359
10.080000	0.999375
MASH-FRET (bootstrap), lower mid FRET
0.000000	0.000000
0.090000	0.130656
0.180000	0.243058
0.270000	0.340029
0.360000	0.425916
0.450000	0.499891
0.540000	0.562317
0.630000	0.618853
0.720000	0.668509
0.810000	0.710107
0.900000	0.748258
0.990000	0.780271
1.080000	0.809157
1.170000	0.833535
1.260000	0.855017
1.350000	0.873300
1.440000	0.889765
1.530000	0.904033
1.620000	0.916585
1.710000	0.927465
1.800000	0.936526
1.890000	0.944541
1.980000	0.951624
2.070000	0.958722
2.160000	0.963696
2.250000	0.968467
2.340000	0.972554
2.430000	0.976001
2.520000	0.978881
2.610000	0.981310
2.700000	0.983550
2.790000	0.985688
2.880000	0.987477
2.970000	0.989033
3.060000	0.990517
3.150000	0.991651
3.240000	0.992640
3.330000	0.993688
3.420000	0.994604
3.510000	0.995331
3.600000	0.995957
3.690000	0.996320
3.780000	0.996829
3.870000	0.997236
3.960000	0.997673
4.050000	0.997964
4.140000	0.998211
4.230000	0.998531
4.320000	0.998749
4.410000	0.998938
4.500000	0.999084
4.590000	0.999200
4.680000	0.999273
4.770000	0.999331
4.860000	0.999404
4.950000	0.999491
5.040000	0.999564
5.130000	0.999636
5.220000	0.999709
5.310000	0.999738
5.400000	0.999753
5.490000	0.999811
5.580000	0.999840
5.670000	0.999855
5.760000	0.999855
5.850000	0.999869
5.940000	0.999869
6.030000	0.999884
6.120000	0.999898
6.210000	0.999913
6.300000	0.999956
6.390000	0.999956
6.480000	0.999956
6.570000	0.999956
6.660000	0.999956
6.750000	0.999956
6.840000	0.999956
6.930000	0.999956
7.020000	0.999956
7.110000	0.999971
7.200000	0.999985
7.290000	0.999985
7.380000	0.999985
7.470000	0.999985
7.560000	0.999985
7.650000	0.999985
7.740000	0.999985
7.830000	0.999985
7.920000	0.999985
8.010000	0.999985
8.100000	0.999985
8.190000	0.999985
8.280000	0.999985
8.370000	0.999985
8.460000	0.999985
8.550000	0.999985
8.640000	0.999985
8.730000	1.000000
8.820000	1.000000
8.910000	1.000000
9.000000	1.000000
9.090000	1.000000
9.180000	1.000000
9.270000	1.000000
9.360000	1.000000
9.450000	1.000000
9.540000	1.000000
9.630000	1.000000
9.720000	1.000000
9.810000	1.000000
9.900000	1.000000
9.990000	1.000000
10.080000	1.000000
MASH-FRET (bootstrap), higher mid FRET
0.000000	0.000000
0.090000	0.091073
0.180000	0.173476
0.270000	0.248840
0.360000	0.317616
0.450000	0.380121
0.540000	0.437565
0.630000	0.489311
0.720000	0.536220
0.810000	0.578153
0.900000	0.616899
0.990000	0.652374
1.080000	0.684184
1.170000	0.713267
1.260000	0.739997
1.350000	0.763569
1.440000	0.784620
1.530000	0.803665
1.620000	0.821707
1.710000	0.837912
1.800000	0.852795
1.890000	0.866385
1.980000	0.878279
2.070000	0.889039
2.160000	0.899030
2.250000	0.908121
2.340000	0.916669
2.430000	0.924504
2.520000	0.931646
2.610000	0.938151
2.700000	0.943709
2.790000	0.948873
2.880000	0.953475
2.970000	0.957543
3.060000	0.961263
3.150000	0.964506
3.240000	0.967702
3.330000	0.970823
3.420000	0.973804
3.510000	0.975988
3.600000	0.978303
3.690000	0.980355
3.780000	0.982192
3.870000	0.983701
3.960000	0.985163
4.050000	0.986616
4.140000	0.987731
4.230000	0.988734
4.320000	0.989906
4.410000	0.990843
4.500000	0.991565
4.590000	0.992286
4.680000	0.993008
4.770000	0.993627
4.860000	0.994217
4.950000	0.994751
5.040000	0.995248
5.130000	0.995614
5.220000	0.996082
5.310000	0.996420
5.400000	0.996617
5.490000	0.996888
5.580000	0.997132
5.670000	0.997385
5.760000	0.997526
5.850000	0.997760
5.940000	0.997994
6.030000	0.998154
6.120000	0.998257
6.210000	0.998435
6.300000	0.998482
6.390000	0.998650
6.480000	0.998763
6.570000	0.998932
6.660000	0.998997
6.750000	0.999072
6.840000	0.999147
6.930000	0.999203
7.020000	0.999269
7.110000	0.999335
7.200000	0.999400
7.290000	0.999428
7.380000	0.999466
7.470000	0.999522
7.560000	0.999541
7.650000	0.999597
7.740000	0.999634
7.830000	0.999681
7.920000	0.999681
8.010000	0.999719
8.100000	0.999738
8.190000	0.999775
8.280000	0.999794
8.370000	0.999803
8.460000	0.999841
8.550000	0.999850
8.640000	0.999850
8.730000	0.999859
8.820000	0.999859
8.910000	0.999859
9.000000	0.999888
9.090000	0.999906
9.180000	0.999925
9.270000	0.999925
9.360000	0.999934
9.450000	0.999944
9.540000	0.999953
9.630000	0.999953
9.720000	0.999963
9.810000	0.999972
9.900000	0.999972
9.990000	0.999972
10.080000	0.999972
MASH-FRET (bootstrap), high FRET
0.000000	0.000000
0.090000	0.060428
0.180000	0.117224
0.270000	0.170505
0.360000	0.222196
0.450000	0.269378
0.540000	0.312920
0.630000	0.354581
0.720000	0.394409
0.810000	0.431409
0.900000	0.466122
0.990000	0.498261
1.080000	0.528936
1.170000	0.557514
1.260000	0.583608
1.350000	0.608058
1.440000	0.631775
1.530000	0.654201
1.620000	0.674810
1.710000	0.694354
1.800000	0.712777
1.890000	0.730088
1.980000	0.746352
2.070000	0.761314
2.160000	0.775500
2.250000	0.788935
2.340000	0.802136
2.430000	0.814424
2.520000	0.825348
2.610000	0.836136
2.700000	0.845957
2.790000	0.854839
2.880000	0.863757
2.970000	0.872358
3.060000	0.879840
3.150000	0.887221
3.240000	0.893971
3.330000	0.900603
3.420000	0.906385
3.510000	0.911815
3.600000	0.917318
3.690000	0.922378
3.780000	0.927374
3.870000	0.931802
3.960000	0.935389
4.050000	0.939102
4.140000	0.943168
4.230000	0.946493
4.320000	0.949583
4.410000	0.952429
4.500000	0.955429
4.590000	0.958049
4.680000	0.960561
4.770000	0.962928
4.860000	0.965124
4.950000	0.967247
5.040000	0.969181
5.130000	0.971051
5.220000	0.972876
5.310000	0.974566
5.400000	0.976210
5.490000	0.977394
5.580000	0.978613
5.670000	0.979842
5.760000	0.980908
5.850000	0.982101
5.940000	0.983348
6.030000	0.984215
6.120000	0.985173
6.210000	0.986068
6.300000	0.986917
6.390000	0.987712
6.480000	0.988579
6.570000	0.989203
6.660000	0.989754
6.750000	0.990323
6.840000	0.990920
6.930000	0.991498
7.020000	0.992058
7.110000	0.992501
7.200000	0.992916
7.290000	0.993404
7.380000	0.993720
7.470000	0.994163
7.560000	0.994479
7.650000	0.994787
7.740000	0.995094
7.830000	0.995437
7.920000	0.995762
8.010000	0.996034
8.100000	0.996223
8.190000	0.996485
8.280000	0.996711
8.370000	0.996901
8.460000	0.997145
8.550000	0.997317
8.640000	0.997398
8.730000	0.997579
8.820000	0.997660
8.910000	0.997768
9.000000	0.997886
9.090000	0.997994
9.180000	0.998057
9.270000	0.998193
9.360000	0.998310
9.450000	0.998374
9.540000	0.998464
9.630000	0.998554
9.720000	0.998636
9.810000	0.998690
9.900000	0.998726
9.990000	0.998807
10.080000	0.998898
FRETboard, low FRET
0.000000	0.000000
0.090000	0.042776
0.180000	0.082891
0.270000	0.121082
0.360000	0.157385
0.450000	0.193631
0.540000	0.227943
0.630000	0.260924
0.720000	0.293371
0.810000	0.323587
0.900000	0.352154
0.990000	0.380141
1.080000	0.405818
1.170000	0.431177
1.260000	0.455352
1.350000	0.477867
1.440000	0.499528
1.530000	0.520450
1.620000	0.541167
1.710000	0.561053
1.800000	0.579495
1.890000	0.596230
1.980000	0.613420
2.070000	0.630064
2.160000	0.645616
2.250000	0.660531
2.340000	0.675366
2.430000	0.689485
2.520000	0.702864
2.610000	0.715241
2.700000	0.727130
2.790000	0.738370
2.880000	0.749224
2.970000	0.759963
3.060000	0.770236
3.150000	0.779656
3.240000	0.788871
3.330000	0.798234
3.420000	0.806881
3.510000	0.815117
3.600000	0.822865
3.690000	0.830430
3.780000	0.837757
3.870000	0.844287
3.960000	0.851204
4.050000	0.857473
4.140000	0.863150
4.230000	0.868827
4.320000	0.874242
4.410000	0.879475
4.500000	0.884367
4.590000	0.889123
4.680000	0.893594
4.770000	0.898122
4.860000	0.902536
4.950000	0.906654
5.040000	0.910716
5.130000	0.914447
5.220000	0.917974
5.310000	0.921285
5.400000	0.924538
5.490000	0.927769
5.580000	0.930921
5.670000	0.933571
5.760000	0.936336
5.850000	0.938873
5.940000	0.941296
6.030000	0.943606
6.120000	0.946154
6.210000	0.948486
6.300000	0.950489
6.390000	0.952718
6.480000	0.954379
6.570000	0.956359
6.660000	0.958259
6.750000	0.959965
6.840000	0.961695
6.930000	0.963242
7.020000	0.964584
7.110000	0.966052
7.200000	0.967258
7.290000	0.968896
7.380000	0.970261
7.470000	0.971342
7.560000	0.972480
7.650000	0.973720
7.740000	0.974789
7.830000	0.975597
7.920000	0.976780
8.010000	0.977929
8.100000	0.978737
8.190000	0.979522
8.280000	0.980421
8.370000	0.981137
8.460000	0.981900
8.550000	0.982582
8.640000	0.983333
8.730000	0.984164
8.820000	0.984869
8.910000	0.985506
9.000000	0.986223
9.090000	0.986849
9.180000	0.987326
9.270000	0.987872
9.360000	0.988407
9.450000	0.988862
9.540000	0.989442
9.630000	0.989818
9.720000	0.990239
9.810000	0.990694
9.900000	0.991012
9.990000	0.991376
10.080000	0.991615
FRETboard, lower mid FRET
0.000000	0.000000
0.090000	0.079708
0.180000	0.153273
0.270000	0.220997
0.360000	0.283459
0.450000	0.340760
0.540000	0.394738
0.630000	0.444587
0.720000	0.489678
0.810000	0.528323
0.900000	0.567145
0.990000	0.602266
1.080000	0.635750
1.170000	0.664879
1.260000	0.691641
1.350000	0.715584
1.440000	0.738746
1.530000	0.760524
1.620000	0.780086
1.710000	0.797709
1.800000	0.813721
1.890000	0.828223
1.980000	0.842397
2.070000	0.855161
2.160000	0.866641
2.250000	0.877518
2.340000	0.888494
2.430000	0.897709
2.520000	0.905589
2.610000	0.913092
2.700000	0.920544
2.790000	0.926762
2.880000	0.932956
2.970000	0.938419
3.060000	0.943505
3.150000	0.948464
3.240000	0.952920
3.330000	0.957528
3.420000	0.961254
3.510000	0.964426
3.600000	0.967472
3.690000	0.970065
3.780000	0.972633
3.870000	0.974622
3.960000	0.976611
4.050000	0.978399
4.140000	0.979985
4.230000	0.981521
4.320000	0.982981
4.410000	0.984089
4.500000	0.985322
4.590000	0.986581
4.680000	0.987664
4.770000	0.988545
4.860000	0.989476
4.950000	0.990307
5.040000	0.990937
5.130000	0.991591
5.220000	0.992221
5.310000	0.992749
5.400000	0.993328
5.490000	0.993857
5.580000	0.994562
5.670000	0.995065
5.760000	0.995443
5.850000	0.995770
5.940000	0.996047
6.030000	0.996450
6.120000	0.996677
6.210000	0.996979
6.300000	0.997180
6.390000	0.997482
6.480000	0.997709
6.570000	0.997860
6.660000	0.998112
6.750000	0.998212
6.840000	0.998389
6.930000	0.998590
7.020000	0.998691
7.110000	0.998842
7.200000	0.998867
7.290000	0.999043
7.380000	0.999119
7.470000	0.999194
7.560000	0.999345
7.650000	0.999396
7.740000	0.999446
7.830000	0.999522
7.920000	0.999572
8.010000	0.999572
8.100000	0.999622
8.190000	0.999673
8.280000	0.999698
8.370000	0.999698
8.460000	0.999698
8.550000	0.999773
8.640000	0.999799
8.730000	0.999849
8.820000	0.999849
8.910000	0.999849
9.000000	0.999849
9.090000	0.999874
9.180000	0.999874
9.270000	0.999924
9.360000	0.999950
9.450000	0.999975
9.540000	0.999975
9.630000	0.999975
9.720000	0.999975
9.810000	0.999975
9.900000	0.999975
9.990000	0.999975
10.080000	0.999975
FRETboard, higher mid FRET
0.000000	0.000000
0.090000	0.062958
0.180000	0.120884
0.270000	0.177032
0.360000	0.229251
0.450000	0.276661
0.540000	0.322201
0.630000	0.364579
0.720000	0.402784
0.810000	0.440035
0.900000	0.476051
0.990000	0.508756
1.080000	0.537962
1.170000	0.566364
1.260000	0.594466
1.350000	0.620323
1.440000	0.643036
1.530000	0.665974
1.620000	0.685919
1.710000	0.706032
1.800000	0.724480
1.890000	0.741300
1.980000	0.756941
2.070000	0.772882
2.160000	0.787176
2.250000	0.800666
2.340000	0.812715
2.430000	0.825718
2.520000	0.836907
2.610000	0.846393
2.700000	0.855991
2.790000	0.864261
2.880000	0.872755
2.970000	0.881212
3.060000	0.889313
3.150000	0.895918
3.240000	0.902223
3.330000	0.908060
3.420000	0.913860
3.510000	0.919585
3.600000	0.924282
3.690000	0.928847
3.780000	0.933169
3.870000	0.937491
3.960000	0.941214
4.050000	0.944862
4.140000	0.948380
4.230000	0.951467
4.320000	0.954180
4.410000	0.957117
4.500000	0.960111
4.590000	0.962319
4.680000	0.964433
4.770000	0.966771
4.860000	0.968960
4.950000	0.970850
5.040000	0.972291
5.130000	0.974124
5.220000	0.975677
5.310000	0.976950
5.400000	0.978241
5.490000	0.979438
5.580000	0.980804
5.670000	0.981889
5.760000	0.983236
5.850000	0.984321
5.940000	0.985519
6.030000	0.986379
6.120000	0.987221
6.210000	0.988007
6.300000	0.988606
6.390000	0.989410
6.480000	0.990196
6.570000	0.990701
6.660000	0.991188
6.750000	0.991581
6.840000	0.992104
6.930000	0.992535
7.020000	0.993003
7.110000	0.993377
7.200000	0.993732
7.290000	0.994219
7.380000	0.994574
7.470000	0.994930
7.560000	0.995248
7.650000	0.995547
7.740000	0.995903
7.830000	0.996127
7.920000	0.996408
8.010000	0.996595
8.100000	0.996688
8.190000	0.996969
8.280000	0.997231
8.370000	0.997362
8.460000	0.997568
8.550000	0.997699
8.640000	0.997830
8.730000	0.998017
8.820000	0.998110
8.910000	0.998223
9.000000	0.998372
9.090000	0.998466
9.180000	0.998503
9.270000	0.998615
9.360000	0.998765
9.450000	0.998821
9.540000	0.998877
9.630000	0.998934
9.720000	0.998971
9.810000	0.999008
9.900000	0.999027
9.990000	0.999083
10.080000	0.999139
FRETboard, high FRET
0.000000	0.000000
0.090000	0.033978
0.180000	0.066537
0.270000	0.097103
0.360000	0.127568
0.450000	0.157202
0.540000	0.185804
0.630000	0.213732
0.720000	0.239896
0.810000	0.265244
0.900000	0.290333
0.990000	0.314089
1.080000	0.336970
1.170000	0.360626
1.260000	0.382546
1.350000	0.403206
1.440000	0.423765
1.530000	0.443105
1.620000	0.462259
1.710000	0.480294
1.800000	0.497799
1.890000	0.514358
1.980000	0.530487
2.070000	0.545842
2.160000	0.561655
2.250000	0.576307
2.340000	0.590587
2.430000	0.604837
2.520000	0.618701
2.610000	0.631045
2.700000	0.643360
2.790000	0.655690
2.880000	0.667374
2.970000	0.678714
3.060000	0.689969
3.150000	0.700506
3.240000	0.710413
3.330000	0.720291
3.420000	0.729853
3.510000	0.739129
3.600000	0.747946
3.690000	0.756935
3.780000	0.765337
3.870000	0.773451
3.960000	0.781007
4.050000	0.788376
4.140000	0.795645
4.230000	0.802354
4.320000	0.809092
4.410000	0.815314
4.500000	0.821737
4.590000	0.827343
4.680000	0.833164
4.770000	0.838798
4.860000	0.843988
4.950000	0.849135
5.040000	0.854310
5.130000	0.858712
5.220000	0.863156
5.310000	0.867385
5.400000	0.871701
5.490000	0.876446
5.580000	0.880403
5.670000	0.884503
5.760000	0.888604
5.850000	0.892360
5.940000	0.895872
6.030000	0.899772
6.120000	0.903113
6.210000	0.906338
6.300000	0.909621
6.390000	0.912904
6.480000	0.915643
6.570000	0.918309
6.660000	0.921005
6.750000	0.923829
6.840000	0.926352
6.930000	0.928531
7.020000	0.930711
7.110000	0.932861
7.200000	0.935141
7.290000	0.937435
7.380000	0.939341
7.470000	0.941277
7.560000	0.943642
7.650000	0.945377
7.740000	0.947126
7.830000	0.948904
7.920000	0.950309
8.010000	0.952072
8.100000	0.953678
8.190000	0.955312
8.280000	0.956660
8.370000	0.958567
8.460000	0.959843
8.550000	0.961434
8.640000	0.962553
8.730000	0.963656
8.820000	0.964932
8.910000	0.966079
9.000000	0.967327
9.090000	0.968259
9.180000	0.969362
9.270000	0.970495
9.360000	0.971212
9.450000	0.972187
9.540000	0.973190
9.630000	0.974036
9.720000	0.974724
9.810000	0.975585
9.900000	0.976359
9.990000	0.977090
10.080000	0.977878
Pomegranate, low FRET
0.000000	0.000000
0.090000	0.164740
0.180000	0.302005
0.270000	0.416542
0.360000	0.511807
0.450000	0.591850
0.540000	0.659037
0.630000	0.714722
0.720000	0.761961
0.810000	0.801428
0.900000	0.833912
0.990000	0.861183
1.080000	0.883983
1.170000	0.902779
1.260000	0.918673
1.350000	0.932371
1.440000	0.943401
1.530000	0.952454
1.620000	0.960136
1.710000	0.966640
1.800000	0.972119
1.890000	0.976753
1.980000	0.980662
2.070000	0.983818
2.160000	0.986467
2.250000	0.988662
2.340000	0.990594
2.430000	0.992239
2.520000	0.993483
2.610000	0.994529
2.700000	0.995457
2.790000	0.996175
2.880000	0.996766
2.970000	0.997246
3.060000	0.997729
3.150000	0.998093
3.240000	0.998403
3.330000	0.998635
3.420000	0.998835
3.510000	0.999024
3.600000	0.999193
3.690000	0.999312
3.780000	0.999420
3.870000	0.999509
3.960000	0.999550
4.050000	0.999628
4.140000	0.999709
4.230000	0.999768
4.320000	0.999808
4.410000	0.999838
4.500000	0.999868
4.590000	0.999887
4.680000	0.999897
4.770000	0.999919
4.860000	0.999927
4.950000	0.999941
5.040000	0.999954
5.130000	0.999968
5.220000	0.999978
5.310000	0.999978
5.400000	0.999978
5.490000	0.999978
5.580000	0.999978
5.670000	0.999984
5.760000	0.999989
5.850000	0.999992
5.940000	0.999995
6.030000	0.999995
6.120000	0.999995
6.210000	0.999995
6.300000	0.999997
6.390000	0.999997
6.480000	0.999997
6.570000	0.999997
6.660000	0.999997
6.750000	0.999997
6.840000	0.999997
6.930000	0.999997
7.020000	0.999997
7.110000	0.999997
7.200000	0.999997
7.290000	0.999997
7.380000	0.999997
7.470000	0.999997
7.560000	0.999997
7.650000	1.000000
7.740000	1.000000
7.830000	1.000000
7.920000	1.000000
8.010000	1.000000
8.100000	1.000000
8.190000	1.000000
8.280000	1.000000
8.370000	1.000000
8.460000	1.000000
8.550000	1.000000
8.640000	1.000000
8.730000	1.000000
8.820000	1.000000
8.910000	1.000000
9.000000	1.000000
9.090000	1.000000
9.180000	1.000000
9.270000	1.000000
9.360000	1.000000
9.450000	1.000000
9.540000	1.000000
9.630000	1.000000
9.720000	1.000000
9.810000	1.000000
9.900000	1.000000
9.990000	1.000000
10.080000	1.000000
Pomegranate, lower mid FRET
0.000000	0.000000
0.090000	0.563492
0.180000	0.810698
0.270000	0.917957
0.360000	0.964424
0.450000	0.984514
0.540000	0.993267
0.630000	0.997047
0.720000	0.998701
0.810000	0.999446
0.900000	0.999732
0.990000	0.999900
1.080000	0.999945
1.170000	0.999979
1.260000	0.999988
1.350000	0.999991
1.440000	0.999997
1.530000	1.000000
1.620000	1.000000
1.710000	1.000000
1.800000	1.000000
1.890000	1.000000
1.980000	1.000000
2.070000	1.000000
2.160000	1.000000
2.250000	1.000000
2.340000	1.000000
2.430000	1.000000
2.520000	1.000000
2.610000	1.000000
2.700000	1.000000
2.790000	1.000000
2.880000	1.000000
2.970000	1.000000
3.060000	1.000000
3.150000	1.000000
3.240000	1.000000
3.330000	1.000000
3.420000	1.000000
3.510000	1.000000
3.600000	1.000000
3.690000	1.000000
3.780000	1.000000
3.870000	1.000000
3.960000	1.000000
4.050000	1.000000
4.140000	1.000000
4.230000	1.000000
4.320000	1.000000
4.410000	1.000000
4.500000	1.000000
4.590000	1.000000
4.680000	1.000000
4.770000	1.000000
4.860000	1.000000
4.950000	1.000000
5.040000	1.000000
5.130000	1.000000
5.220000	1.000000
5.310000	1.000000
5.400000	1.000000
5.490000	1.000000
5.580000	1.000000
5.670000	1.000000
5.760000	1.000000
5.850000	1.000000
5.940000	1.000000
6.030000	1.000000
6.120000	1.000000
6.210000	1.000000
6.300000	1.000000
6.390000	1.000000
6.480000	1.000000
6.570000	1.000000
6.660000	1.000000
6.750000	1.000000
6.840000	1.000000
6.930000	1.000000
7.020000	1.000000
7.110000	1.000000
7.200000	1.000000
7.290000	1.000000
7.380000	1.000000
7.470000	1.000000
7.560000	1.000000
7.650000	1.000000
7.740000	1.000000
7.830000	1.000000
7.920000	1.000000
8.010000	1.000000
8.100000	1.000000
8.190000	1.000000
8.280000	1.000000
8.370000	1.000000
8.460000	1.000000
8.550000	1.000000
8.640000	1.000000
8.730000	1.000000
8.820000	1.000000
8.910000	1.000000
9.000000	1.000000
9.090000	1.000000
9.180000	1.000000
9.270000	1.000000
9.360000	1.000000
9.450000	1.000000
9.540000	1.000000
9.630000	1.000000
9.720000	1.000000
9.810000	1.000000
9.900000	1.000000
9.990000	1.000000
10.080000	1.000000
Pomegranate, higher mid FRET
0.000000	0.000000
0.090000	0.267442
0.180000	0.463177
0.270000	0.607223
0.360000	0.712793
0.450000	0.788564
0.540000	0.844586
0.630000	0.886075
0.720000	0.916225
0.810000	0.938384
0.900000	0.954492
0.990000	0.966735
1.080000	0.975444
1.170000	0.982092
1.260000	0.986799
1.350000	0.990411
1.440000	0.992983
1.530000	0.994900
1.620000	0.996260
1.710000	0.997270
1.800000	0.997991
1.890000	0.998528
1.980000	0.998930
2.070000	0.999225
2.160000	0.999399
2.250000	0.999558
2.340000	0.999648
2.430000	0.999741
2.520000	0.999795
2.610000	0.999853
2.700000	0.999899
2.790000	0.999926
2.880000	0.999943
2.970000	0.999962
3.060000	0.999965
3.150000	0.999967
3.240000	0.999981
3.330000	0.999989
3.420000	0.999995
3.510000	0.999997
3.600000	0.999997
3.690000	0.999997
3.780000	0.999997
3.870000	0.999997
3.960000	1.000000
4.050000	1.000000
4.140000	1.000000
4.230000	1.000000
4.320000	1.000000
4.410000	1.000000
4.500000	1.000000
4.590000	1.000000
4.680000	1.000000
4.770000	1.000000
4.860000	1.000000
4.950000	1.000000
5.040000	1.000000
5.130000	1.000000
5.220000	1.000000
5.310000	1.000000
5.400000	1.000000
5.490000	1.000000
5.580000	1.000000
5.670000	1.000000
5.760000	1.000000
5.850000	1.000000
5.940000	1.000000
6.030000	1.000000
6.120000	1.000000
6.210000	1.000000
6.300000	1.000000
6.390000	1.000000
6.480000	1.000000
6.570000	1.000000
6.660000	1.000000
6.750000	1.000000
6.840000	1.000000
6.930000	1.000000
7.020000	1.000000
7.110000	1.000000
7.200000	1.000000
7.290000	1.000000
7.380000	1.000000
7.470000	1.000000
7.560000	1.000000
7.650000	1.000000
7.740000	1.000000
7.830000	1.000000
7.920000	1.000000
8.010000	1.000000
8.100000	1.000000
8.190000	1.000000
8.280000	1.000000
8.370000	1.000000
8.460000	1.000000
8.550000	1.000000
8.640000	1.000000
8.730000	1.000000
8.820000	1.000000
8.910000	1.000000
9.000000	1.000000
9.090000	1.000000
9.180000	1.000000
9.270000	1.000000
9.360000	1.000000
9.450000	1.000000
9.540000	1.000000
9.630000	1.000000
9.720000	1.000000
9.810000	1.000000
9.900000	1.000000
9.990000	1.000000
10.080000	1.000000
Pomegranate, high FRET
0.000000	0.000000
0.090000	0.202117
0.180000	0.363300
0.270000	0.491789
0.360000	0.594207
0.450000	0.676452
0.540000	0.741587
0.630000	0.793335
0.720000	0.834255
0.810000	0.867758
0.900000	0.894199
0.990000	0.915537
1.080000	0.932741
1.170000	0.946237
1.260000	0.957009
1.350000	0.965670
1.440000	0.972675
1.530000	0.977987
1.620000	0.982307
1.710000	0.985982
1.800000	0.988872
1.890000	0.991171
1.980000	0.992914
2.070000	0.994391
2.160000	0.995512
2.250000	0.996499
2.340000	0.997228
2.430000	0.997787
2.520000	0.998265
2.610000	0.998588
2.700000	0.998869
2.790000	0.999092
2.880000	0.999294
2.970000	0.999430
3.060000	0.999538
3.150000	0.999619
3.240000	0.999698
3.330000	0.999777
3.420000	0.999814
3.510000	0.999858
3.600000	0.999882
3.690000	0.999906
3.780000	0.999921
3.870000	0.999927
3.960000	0.999934
4.050000	0.999942
4.140000	0.999950
4.230000	0.999963
4.320000	0.999969
4.410000	0.999976
4.500000	0.999982
4.590000	0.999982
4.680000	0.999987
4.770000	0.999990
4.860000	0.999990
4.950000	0.999992
5.040000	0.999995
5.130000	0.999995
5.220000	0.999995
5.310000	0.999995
5.400000	0.999995
5.490000	0.999995
5.580000	0.999995
5.670000	0.999995
5.760000	0.999995
5.850000	0.999997
5.940000	0.999997
6.030000	0.999997
6.120000	0.999997
6.210000	0.999997
6.300000	1.000000
6.390000	1.000000
6.480000	1.000000
6.570000	1.000000
6.660000	1.000000
6.750000	1.000000
6.840000	1.000000
6.930000	1.000000
7.020000	1.000000
7.110000	1.000000
7.200000	1.000000
7.290000	1.000000
7.380000	1.000000
7.470000	1.000000
7.560000	1.000000
7.650000	1.000000
7.740000	1.000000
7.830000	1.000000
7.920000	1.000000
8.010000	1.000000
8.100000	1.000000
8.190000	1.000000
8.280000	1.000000
8.370000	1.000000
8.460000	1.000000
8.550000	1.000000
8.640000	1.000000
8.730000	1.000000
8.820000	1.000000
8.910000	1.000000
9.000000	1.000000
9.090000	1.000000
9.180000	1.000000
9.270000	1.000000
9.360000	1.000000
9.450000	1.000000
9.540000	1.000000
9.630000	1.000000
9.720000	1.000000
9.810000	1.000000
9.900000	1.000000
9.990000	1.000000
10.080000	1.000000
