# Supplementary material for: A blind benchmark of analysis tools to infer kinetic rate constants from single-molecule FRET trajectories
Source: Nat Commun. 2022 Sep 14;13:5402. doi: 10.1038/s41467-022-33023-3 (PMC9474500; doi:10.1038/s41467-022-33023-3)
Supplement: Supplementary file 19 — Source Data [file 41467_2022_33023_MOESM19_ESM.zip › Source Data/SuppFigure3/SourceData_SuppFig3B_lowFRET.csv]

0	0	0	0
0.1	0.06985074626865671	0.06762785472960212	0.005916889494261886
0.2	0.1313432835820895	0.1305252640901472	0.008182764563860561
0.3	0.1797014925373134	0.1892122274929258	0.009423451066628202
0.4	0.2411940298507463	0.2441610289080623	0.01058448428024742
0.5	0.2913432835820896	0.2946799809224776	0.01108672746151803
0.6000000000000001	0.3438805970149253	0.3423821489468291	0.01104553968753306
0.7000000000000001	0.3880597014925373	0.3866401225356543	0.01144510248498937
0.8	0.4292537313432836	0.4279412663066609	0.01158262512869963
0.9	0.4692537313432836	0.46647656343866	0.01149482162644177
1	0.5026865671641791	0.5022932609941474	0.01158411070919274
1.1	0.5397014925373135	0.5359543251546106	0.01150503007043222
1.2	0.5665671641791045	0.5674366344610255	0.01161494715833123
1.3	0.5952238805970149	0.5968794400256235	0.01158956229983877
1.4	0.6173134328358209	0.6238083781147945	0.01183212684577814
1.5	0.6561194029850747	0.6490836069335802	0.01170528324113503
1.6	0.6788059701492537	0.6726564787341276	0.01131737929044779
1.7	0.706865671641791	0.6946097610480275	0.01090282352721597
1.8	0.72	0.7150977714705019	0.01061883813009824
1.9	0.7373134328358208	0.7343545408966504	0.010430011150949
2	0.751044776119403	0.7521943846236229	0.009957974871295161
2.1	0.7647761194029851	0.7687015865876485	0.009669228632074499
2.2	0.7838805970149254	0.7842769269779125	0.009457640366531773
2.3	0.7916417910447762	0.7988949018662801	0.009479188381161146
2.4	0.8065671641791045	0.8124779884360135	0.009297980526971972
2.5	0.8208955223880597	0.8249265475391067	0.009078176264537005
2.6	0.831044776119403	0.8367634897673403	0.008730172291078912
2.7	0.8405970149253731	0.8477132805677383	0.008608095952749287
2.8	0.8483582089552238	0.8579829826675109	0.008378330495929003
2.9	0.8573134328358208	0.8675563798042391	0.008270245770956825
3	0.866268656716418	0.8765165819484417	0.008012305117396356
3.1	0.8770149253731343	0.8848047237258829	0.007788358943844916
3.2	0.8835820895522388	0.8926249808572474	0.00750221633357348
3.3	0.8913432835820896	0.8998574675021521	0.00725346677511542
3.4	0.897910447761194	0.906656147268187	0.00711091462716577
3.5	0.9086567164179105	0.9130168505879328	0.006874338506541617
3.6	0.9176119402985075	0.9188192224225206	0.006566520281888251
3.7	0.9235820895522389	0.9242474432679458	0.006414940569835312
3.8	0.9283582089552239	0.9293726423488859	0.006185971586266062
3.9	0.9337313432835821	0.934133852631716	0.005916509116693227
4	0.9367164179104478	0.9385826702977585	0.005773232242011282
4.100000000000001	0.9397014925373134	0.9426700958127525	0.005588269003386389
4.2	0.9462686567164179	0.9464934133979964	0.005336854781317048
4.3	0.9516417910447761	0.9501732512467546	0.005091721789132269
4.4	0.9522388059701492	0.9535443480679286	0.004965712142106564
4.5	0.9534328358208956	0.9567807494760949	0.00468945005083328
4.600000000000001	0.9576119402985075	0.9597443756396679	0.004491311432502333
4.7	0.9605970149253731	0.9624573918171118	0.004354766854474537
4.800000000000001	0.9617910447761194	0.9650594036139056	0.004270963624475086
4.9	0.9641791044776119	0.9673597206123363	0.004161584479511891
5	0.9677611940298507	0.9695967730863868	0.00406590080777041
5.100000000000001	0.9701492537313433	0.971681145198058	0.003927128556515503
5.2	0.9725373134328358	0.9736266215296692	0.003808913311026789
5.300000000000001	0.9725373134328358	0.9754880528355032	0.003708723106276255
5.4	0.9743283582089552	0.9771312444716374	0.003613311078004389
5.5	0.9767164179104477	0.9786884834299782	0.003479762251919454
5.600000000000001	0.9779104477611941	0.9801189334915831	0.003305746639921319
5.7	0.9797014925373134	0.9815153479629525	0.003223552545814878
5.800000000000001	0.9797014925373134	0.9827200942108703	0.003169497757663763
5.9	0.9808955223880597	0.9838811120522766	0.003055157455619476
6	0.982089552238806	0.9849463579760395	0.002925331336473566
6.100000000000001	0.9844776119402985	0.9859600679428687	0.002831862140016327
6.2	0.9856716417910448	0.986898875187365	0.002753508279306841
6.300000000000001	0.9868656716417911	0.9877800609368653	0.002630528100647252
6.4	0.9880597014925373	0.9886224835846872	0.002590899857283921
6.5	0.9880597014925373	0.9893609909242701	0.002521797730254542
6.600000000000001	0.9880597014925373	0.9901023021867748	0.002380247694161603
6.7	0.9886567164179104	0.9908030075618116	0.00228564369234362
6.800000000000001	0.9886567164179104	0.9914742209858989	0.002143004712254718
6.9	0.9892537313432835	0.9920504098190618	0.002043889838476451
7	0.9904477611940299	0.992578352782708	0.001969466510246202
7.100000000000001	0.9916417910447761	0.9931033413486793	0.001891668581441387
7.2	0.9922388059701492	0.993586745757603	0.001835382619019808
7.300000000000001	0.9934328358208955	0.9940373828596311	0.001736388778156761
7.4	0.9934328358208955	0.994403911562844	0.001674937664262895
7.5	0.9940298507462687	0.9947890782755923	0.001618905929500365
7.600000000000001	0.9940298507462687	0.995119240479721	0.001557541330022868
7.7	0.9952238805970149	0.9954417136988662	0.001488652520042582
7.800000000000001	0.9952238805970149	0.9957328102741294	0.001452759850583511
7.9	0.9952238805970149	0.9960090105267525	0.001424614038559989
8	0.9958208955223881	0.9962539072994374	0.001371729166038339
8.1	0.9964179104477612	0.9965091234960929	0.001341708546020548
8.200000000000001	0.9964179104477612	0.9967183886363371	0.001309725697563591
8.300000000000001	0.9964179104477612	0.9969575961190944	0.001288303912746644
8.4	0.9964179104477612	0.9971710326725792	0.001232484767212706
8.5	0.9970149253731343	0.9973976550466934	0.001199077124551227
8.6	0.9976119402985074	0.997587203636168	0.001154588703042233
8.700000000000001	0.9976119402985074	0.9977551399905914	0.001121303205592608
8.800000000000001	0.9976119402985074	0.9978952477266206	0.001084434403313363
8.9	0.9982089552238806	0.998018098567371	0.001057269749392882
9	0.9982089552238806	0.9981638916279014	0.001015169142405391
9.1	0.9982089552238806	0.9982746373869534	0.0009900600292461817
9.200000000000001	0.9982089552238806	0.9983842423643871	0.0009626788246840378
9.300000000000001	0.9988059701492538	0.9985019253198782	0.0009248685317950363
9.4	0.9988059701492538	0.9986214406821898	0.0009120884708000101
9.5	0.9988059701492538	0.998723179076755	0.0008849481198337692
9.600000000000001	0.9988059701492538	0.9988039216986122	0.0008417532376879092
9.700000000000001	0.9988059701492538	0.998896439068234	0.0008073220995611291
9.800000000000001	0.9988059701492538	0.9989757506462231	0.0007654690912193731
9.9	0.9988059701492538	0.9990617578332751	0.0007438926970939853
10	0.9988059701492538	0.9991328495111391	0.000722224371059284
10.1	0.9988059701492538	0.999205575480243	0.0006990992703090202
10.2	0.9988059701492538	0.9992613713649843	0.0006834499378332864
10.3	0.9988059701492538	0.9993185431804376	0.0006614629654215906
10.4	0.9988059701492538	0.9993678832980891	0.0006478700640852837
10.5	0.9994029850746269	0.9994118322461134	0.0006259495177397386
10.6	0.9994029850746269	0.9994535805431295	0.0006086175334511363
10.7	0.9994029850746269	0.9994891641254096	0.0005918038144676322
10.8	0.9994029850746269	0.9995214603493623	0.0005747758659993672
10.9	0.9994029850746269	0.9995625211872631	0.0005325424055064557
11	1	0.9995955180135768	0.0005035390712679157
11.1	1	0.9996259862068934	0.000472819982003816
11.2	1	0.9996600689098775	0.0004531598876641875
11.3	1	0.9996819808391479	0.0004439302582569499
11.4	1	0.9997076810807716	0.0004259745513095191
11.5	1	0.9997361875618107	0.0004013950911463285
11.6	1	0.9997530286751997	0.0003854160000973164
11.7	1	0.9997735239086096	0.0003614283009392559
11.8	1	0.9997944006205463	0.0003383293429961587
11.9	1	0.9998083945458737	0.0003214738464775532
12	1	0.9998273523690364	0.00029302504674562
12.1	1	0.999841859432002	0.000281417943766682
12.2	1	0.9998531135569664	0.0002698533909270304
12.3	1	0.9998656807739835	0.000260459027800724
12.4	1	0.9998806134623542	0.0002510192610328574
12.5	1	0.9998915500900641	0.0002363205764313145
12.6	1	0.9998984002333016	0.0002309770948045225
12.7	1	0.9999006130389143	0.0002260021169749551
12.8	1	0.9999091854818328	0.0002168278184827118
12.9	1	0.9999170661957087	0.0002037442610874488
13	1	0.9999235247164834	0.0001947325377032322
13.1	1	0.9999311584130923	0.0001867087249068101
13.2	1	0.999936701982462	0.0001803010269537944
13.3	1	0.9999457616844456	0.0001686161527066589
13.4	1	0.9999524685580253	0.0001592054566211638
13.5	1	0.9999548466801501	0.0001554121179021794
13.6	1	0.9999590208241248	0.0001494297929644189
13.7	1	0.9999670977220414	0.0001350970180067988
13.8	1	0.9999715961222452	0.0001215134940575572
13.9	1	0.9999736779617284	0.0001174355367906999
14	1	0.9999779575768327	0.0001081792641975081
14.1	1	0.999983345718337	9.48984985760622e-05
14.2	1	0.9999854933394214	8.896956625082215e-05
14.3	1	0.9999866169349271	8.553178975756293e-05
14.4	1	0.9999866169349271	8.553178975756293e-05
14.5	1	0.9999877906438472	8.159000427472432e-05
14.6	1	0.9999913004035627	6.83287725041469e-05
14.7	1	0.9999957614383053	4.729667929613699e-05
14.8	1	0.9999968525457793	4.061744760084133e-05
14.9	1	0.9999968525457793	4.061744760084133e-05
15	1	1	0
