# Supplementary material for: A blind benchmark of analysis tools to infer kinetic rate constants from single-molecule FRET trajectories
Source: Nat Commun. 2022 Sep 14;13:5402. doi: 10.1038/s41467-022-33023-3 (PMC9474500; doi:10.1038/s41467-022-33023-3)
Supplement: Supplementary file 19 — Source Data [file 41467_2022_33023_MOESM19_ESM.zip › Source Data/SuppFigure6/SourceData_SuppFig6B.txt]

postFRET, low FRET
0.000000	0.000000
0.090000	0.034978
0.180000	0.069224
0.270000	0.101531
0.360000	0.132814
0.450000	0.163031
0.540000	0.192774
0.630000	0.221472
0.720000	0.248748
0.810000	0.275560
0.900000	0.302212
0.990000	0.326784
1.080000	0.350839
1.170000	0.372556
1.260000	0.394898
1.350000	0.415948
1.440000	0.437094
1.530000	0.456614
1.620000	0.475993
1.710000	0.494835
1.800000	0.511995
1.890000	0.528811
1.980000	0.545045
2.070000	0.561549
2.160000	0.577578
2.250000	0.592272
2.340000	0.606793
2.430000	0.620668
2.520000	0.634134
2.610000	0.647836
2.700000	0.660257
2.790000	0.671881
2.880000	0.683299
2.970000	0.694072
3.060000	0.704931
3.150000	0.714895
3.240000	0.725280
3.330000	0.734824
3.420000	0.744563
3.510000	0.753407
3.600000	0.761691
3.690000	0.769813
3.780000	0.778356
3.870000	0.786640
3.960000	0.794579
4.050000	0.801872
4.140000	0.809122
4.230000	0.815640
4.320000	0.822178
4.410000	0.828351
4.500000	0.834524
4.590000	0.840341
4.680000	0.846330
4.770000	0.851415
4.860000	0.856435
4.950000	0.861358
5.040000	0.865710
5.130000	0.870375
5.220000	0.875158
5.310000	0.879768
5.400000	0.884077
5.490000	0.887783
5.580000	0.891693
5.670000	0.895776
5.760000	0.899730
5.850000	0.903328
5.940000	0.906807
6.030000	0.910071
6.120000	0.913034
6.210000	0.916212
6.300000	0.919002
6.390000	0.922266
6.480000	0.925099
6.570000	0.927986
6.660000	0.930054
6.750000	0.932844
6.840000	0.935128
6.930000	0.937487
7.020000	0.939793
7.110000	0.941904
7.200000	0.943789
7.290000	0.945707
7.380000	0.947883
7.470000	0.949725
7.560000	0.951362
7.650000	0.953086
7.740000	0.954960
7.830000	0.956382
7.920000	0.957793
8.010000	0.959474
8.100000	0.960767
8.190000	0.962081
8.280000	0.963244
8.370000	0.964343
8.460000	0.965797
8.550000	0.967338
8.640000	0.968458
8.730000	0.969428
8.820000	0.970193
8.910000	0.971356
9.000000	0.972379
9.090000	0.973435
9.180000	0.974372
9.270000	0.975126
9.360000	0.975977
9.450000	0.976958
9.540000	0.977830
9.630000	0.978563
9.720000	0.979252
9.810000	0.979952
9.900000	0.980674
9.990000	0.981428
10.080000	0.982128
postFRET, lower mid FRET
0.000000	0.000000
0.090000	0.101355
0.180000	0.193123
0.270000	0.273150
0.360000	0.346440
0.450000	0.410698
0.540000	0.471761
0.630000	0.523376
0.720000	0.573810
0.810000	0.615978
0.900000	0.653421
0.990000	0.688295
1.080000	0.720181
1.170000	0.747273
1.260000	0.772143
1.350000	0.794581
1.440000	0.816672
1.530000	0.837096
1.620000	0.852935
1.710000	0.868913
1.800000	0.883154
1.890000	0.893713
1.980000	0.906078
2.070000	0.914901
2.160000	0.923932
2.250000	0.932477
2.340000	0.939284
2.430000	0.945259
2.520000	0.950399
2.610000	0.955610
2.700000	0.959917
2.790000	0.964363
2.880000	0.967975
2.970000	0.971587
3.060000	0.974366
3.150000	0.977075
3.240000	0.979298
3.330000	0.981174
3.420000	0.982772
3.510000	0.984509
3.600000	0.986176
3.690000	0.987912
3.780000	0.988816
3.870000	0.989649
3.960000	0.990761
4.050000	0.991594
4.140000	0.992706
4.230000	0.993331
4.320000	0.993678
4.410000	0.994165
4.500000	0.994859
4.590000	0.995207
4.680000	0.995346
4.770000	0.996110
4.860000	0.996527
4.950000	0.996804
5.040000	0.997082
5.130000	0.997291
5.220000	0.997569
5.310000	0.997708
5.400000	0.997777
5.490000	0.997916
5.580000	0.997985
5.670000	0.998263
5.760000	0.998472
5.850000	0.998541
5.940000	0.998680
6.030000	0.998750
6.120000	0.998819
6.210000	0.998958
6.300000	0.999097
6.390000	0.999236
6.480000	0.999305
6.570000	0.999444
6.660000	0.999514
6.750000	0.999653
6.840000	0.999653
6.930000	0.999653
7.020000	0.999653
7.110000	0.999653
7.200000	0.999861
7.290000	0.999861
7.380000	0.999861
7.470000	0.999861
7.560000	0.999861
7.650000	1.000000
7.740000	1.000000
7.830000	1.000000
7.920000	1.000000
8.010000	1.000000
8.100000	1.000000
8.190000	1.000000
8.280000	1.000000
8.370000	1.000000
8.460000	1.000000
8.550000	1.000000
8.640000	1.000000
8.730000	1.000000
8.820000	1.000000
8.910000	1.000000
9.000000	1.000000
9.090000	1.000000
9.180000	1.000000
9.270000	1.000000
9.360000	1.000000
9.450000	1.000000
9.540000	1.000000
9.630000	1.000000
9.720000	1.000000
9.810000	1.000000
9.900000	1.000000
9.990000	1.000000
10.080000	1.000000
postFRET, higher mid FRET
0.000000	0.000000
0.090000	0.048127
0.180000	0.094593
0.270000	0.137495
0.360000	0.179156
0.450000	0.218154
0.540000	0.256672
0.630000	0.292887
0.720000	0.325919
0.810000	0.358351
0.900000	0.388461
0.990000	0.417669
1.080000	0.446197
1.170000	0.472163
1.260000	0.497047
1.350000	0.521051
1.440000	0.542892
1.530000	0.564533
1.620000	0.585073
1.710000	0.604913
1.800000	0.624032
1.890000	0.642390
1.980000	0.658826
2.070000	0.675862
2.160000	0.692619
2.250000	0.707473
2.340000	0.721387
2.430000	0.734720
2.520000	0.747533
2.610000	0.759684
2.700000	0.771616
2.790000	0.782327
2.880000	0.793077
2.970000	0.802867
3.060000	0.812576
3.150000	0.821285
3.240000	0.830274
3.330000	0.838322
3.420000	0.846430
3.510000	0.854297
3.600000	0.861424
3.690000	0.867790
3.780000	0.874377
3.870000	0.880683
3.960000	0.886989
4.050000	0.892615
4.140000	0.897840
4.230000	0.902444
4.320000	0.907549
4.410000	0.911754
4.500000	0.915818
4.590000	0.919942
4.680000	0.923685
4.770000	0.927729
4.860000	0.931012
4.950000	0.934356
5.040000	0.938059
5.130000	0.941322
5.220000	0.944185
5.310000	0.946528
5.400000	0.948770
5.490000	0.951192
5.580000	0.953815
5.670000	0.956117
5.760000	0.958479
5.850000	0.960581
5.940000	0.962784
6.030000	0.964405
6.120000	0.966527
6.210000	0.968149
6.300000	0.969450
6.390000	0.970952
6.480000	0.972533
6.570000	0.974135
6.660000	0.975716
6.750000	0.976817
6.840000	0.977838
6.930000	0.978879
7.020000	0.979860
7.110000	0.980721
7.200000	0.981622
7.290000	0.982663
7.380000	0.983664
7.470000	0.984545
7.560000	0.985426
7.650000	0.986026
7.740000	0.986687
7.830000	0.987308
7.920000	0.988048
8.010000	0.988689
8.100000	0.989069
8.190000	0.989470
8.280000	0.989910
8.370000	0.990351
8.460000	0.990931
8.550000	0.991552
8.640000	0.991852
8.730000	0.992192
8.820000	0.992393
8.910000	0.992693
9.000000	0.993053
9.090000	0.993514
9.180000	0.993774
9.270000	0.993994
9.360000	0.994334
9.450000	0.994615
9.540000	0.994875
9.630000	0.995095
9.720000	0.995195
9.810000	0.995476
9.900000	0.995796
9.990000	0.995996
10.080000	0.996276
postFRET, high FRET
0.000000	0.000000
0.090000	0.036671
0.180000	0.072909
0.270000	0.106844
0.360000	0.139429
0.450000	0.170750
0.540000	0.201274
0.630000	0.231227
0.720000	0.259293
0.810000	0.286961
0.900000	0.314178
0.990000	0.339024
1.080000	0.363315
1.170000	0.386706
1.260000	0.409820
1.350000	0.430961
1.440000	0.452569
1.530000	0.471648
1.620000	0.490503
1.710000	0.509670
1.800000	0.527434
1.890000	0.544367
1.980000	0.561750
2.070000	0.577904
2.160000	0.593348
2.250000	0.607580
2.340000	0.621466
2.430000	0.634694
2.520000	0.647835
2.610000	0.661097
2.700000	0.673962
2.790000	0.685874
2.880000	0.697578
2.970000	0.708537
3.060000	0.719255
3.150000	0.729349
3.240000	0.739235
3.330000	0.749035
3.420000	0.758488
3.510000	0.766868
3.600000	0.775508
3.690000	0.783628
3.780000	0.791038
3.870000	0.798743
3.960000	0.806119
4.050000	0.813114
4.140000	0.819918
4.230000	0.826238
4.320000	0.832349
4.410000	0.838340
4.500000	0.843984
4.590000	0.849629
4.680000	0.855342
4.770000	0.860692
4.860000	0.865488
4.950000	0.870146
5.040000	0.875028
5.130000	0.879564
5.220000	0.883824
5.310000	0.887546
5.400000	0.891615
5.490000	0.895684
5.580000	0.899389
5.670000	0.903094
5.760000	0.906470
5.850000	0.910227
5.940000	0.913292
6.030000	0.916512
6.120000	0.919560
6.210000	0.922589
6.300000	0.925602
6.390000	0.928511
6.480000	0.931350
6.570000	0.933895
6.660000	0.936025
6.750000	0.938051
6.840000	0.940527
6.930000	0.942777
7.020000	0.945098
7.110000	0.946812
7.200000	0.948733
7.290000	0.950932
7.380000	0.952923
7.470000	0.954568
7.560000	0.956404
7.650000	0.957962
7.740000	0.959503
7.830000	0.960559
7.920000	0.962013
8.010000	0.963572
8.100000	0.964749
8.190000	0.966186
8.280000	0.967433
8.370000	0.968714
8.460000	0.969978
8.550000	0.971017
8.640000	0.972177
8.730000	0.972990
8.820000	0.974029
8.910000	0.975016
9.000000	0.975830
9.090000	0.976765
9.180000	0.977648
9.270000	0.978583
9.360000	0.979258
9.450000	0.979933
9.540000	0.980591
9.630000	0.981214
9.720000	0.981751
9.810000	0.982374
9.900000	0.983154
9.990000	0.983760
10.080000	0.984504
FRETboard, low FRET
0.000000	0.000000
0.090000	0.036965
0.180000	0.072753
0.270000	0.107727
0.360000	0.140035
0.450000	0.172896
0.540000	0.202961
0.630000	0.231407
0.720000	0.259832
0.810000	0.286779
0.900000	0.312479
0.990000	0.337534
1.080000	0.360790
1.170000	0.384568
1.260000	0.407471
1.350000	0.429490
1.440000	0.449959
1.530000	0.470227
1.620000	0.489952
1.710000	0.508218
1.800000	0.526826
1.890000	0.543845
1.980000	0.560653
2.070000	0.576606
2.160000	0.591845
2.250000	0.607214
2.340000	0.621256
2.430000	0.635499
2.520000	0.649017
2.610000	0.662214
2.700000	0.674516
2.790000	0.686274
2.880000	0.697751
2.970000	0.708765
3.060000	0.719427
3.150000	0.729566
3.240000	0.739182
3.330000	0.748617
3.420000	0.758032
3.510000	0.767195
3.600000	0.775353
3.690000	0.783590
3.780000	0.791798
3.870000	0.799443
3.960000	0.806685
4.050000	0.813756
4.140000	0.820666
4.230000	0.827214
4.320000	0.833159
4.410000	0.839405
4.500000	0.845280
4.590000	0.851023
4.680000	0.856485
4.770000	0.861967
4.860000	0.866865
4.950000	0.872086
5.040000	0.876199
5.130000	0.880615
5.220000	0.884890
5.310000	0.888934
5.400000	0.892917
5.490000	0.897131
5.580000	0.900632
5.670000	0.904213
5.760000	0.907642
5.850000	0.910901
5.940000	0.914281
6.030000	0.917228
6.120000	0.920316
6.210000	0.923344
6.300000	0.926331
6.390000	0.929067
6.480000	0.931703
6.570000	0.934147
6.660000	0.936581
6.750000	0.938764
6.840000	0.940836
6.930000	0.943119
7.020000	0.945231
7.110000	0.947072
7.200000	0.949053
7.290000	0.950985
7.380000	0.952634
7.470000	0.954153
7.560000	0.955883
7.650000	0.957352
7.740000	0.958931
7.830000	0.960581
7.920000	0.962200
8.010000	0.963528
8.100000	0.964996
8.190000	0.966223
8.280000	0.967581
8.370000	0.968728
8.460000	0.969834
8.550000	0.971041
8.640000	0.972198
8.730000	0.973194
8.820000	0.974129
8.910000	0.974994
9.000000	0.976010
9.090000	0.976765
9.180000	0.977650
9.270000	0.978394
9.360000	0.979259
9.450000	0.980245
9.540000	0.980889
9.630000	0.981653
9.720000	0.982408
9.810000	0.983092
9.900000	0.983675
9.990000	0.984238
10.080000	0.984771
FRETboard, lower mid FRET
0.000000	0.000000
0.090000	0.120887
0.180000	0.227134
0.270000	0.321550
0.360000	0.401495
0.450000	0.473684
0.540000	0.536067
0.630000	0.592407
0.720000	0.641049
0.810000	0.683368
0.900000	0.721780
0.990000	0.755360
1.080000	0.786692
1.170000	0.813162
1.260000	0.834743
1.350000	0.855340
1.440000	0.873044
1.530000	0.888583
1.620000	0.900750
1.710000	0.913002
1.800000	0.923118
1.890000	0.932082
1.980000	0.939950
2.070000	0.947481
2.160000	0.953691
2.250000	0.958974
2.340000	0.963723
2.430000	0.968247
2.520000	0.971647
2.610000	0.974963
2.700000	0.978250
2.790000	0.980723
2.880000	0.982943
2.970000	0.984770
3.060000	0.986484
3.150000	0.987945
3.240000	0.989266
3.330000	0.990896
3.420000	0.992048
3.510000	0.992722
3.600000	0.993537
3.690000	0.994380
3.780000	0.995167
3.870000	0.995813
3.960000	0.996375
4.050000	0.996712
4.140000	0.996881
4.230000	0.997106
4.320000	0.997443
4.410000	0.997808
4.500000	0.997949
4.590000	0.998145
4.680000	0.998370
4.770000	0.998539
4.860000	0.998792
4.950000	0.998904
5.040000	0.999073
5.130000	0.999157
5.220000	0.999241
5.310000	0.999269
5.400000	0.999382
5.490000	0.999410
5.580000	0.999494
5.670000	0.999578
5.760000	0.999635
5.850000	0.999747
5.940000	0.999775
6.030000	0.999831
6.120000	0.999859
6.210000	0.999859
6.300000	0.999859
6.390000	0.999859
6.480000	0.999916
6.570000	0.999916
6.660000	0.999916
6.750000	0.999944
6.840000	0.999944
6.930000	0.999944
7.020000	0.999944
7.110000	0.999944
7.200000	0.999944
7.290000	0.999972
7.380000	0.999972
7.470000	0.999972
7.560000	0.999972
7.650000	0.999972
7.740000	0.999972
7.830000	0.999972
7.920000	0.999972
8.010000	0.999972
8.100000	0.999972
8.190000	1.000000
8.280000	1.000000
8.370000	1.000000
8.460000	1.000000
8.550000	1.000000
8.640000	1.000000
8.730000	1.000000
8.820000	1.000000
8.910000	1.000000
9.000000	1.000000
9.090000	1.000000
9.180000	1.000000
9.270000	1.000000
9.360000	1.000000
9.450000	1.000000
9.540000	1.000000
9.630000	1.000000
9.720000	1.000000
9.810000	1.000000
9.900000	1.000000
9.990000	1.000000
10.080000	1.000000
FRETboard, higher mid FRET
0.000000	0.000000
0.090000	0.070249
0.180000	0.136620
0.270000	0.197423
0.360000	0.254718
0.450000	0.306040
0.540000	0.355838
0.630000	0.400067
0.720000	0.442772
0.810000	0.481936
0.900000	0.517772
0.990000	0.552566
1.080000	0.582777
1.170000	0.611620
1.260000	0.639724
1.350000	0.664612
1.440000	0.688413
1.530000	0.710332
1.620000	0.731051
1.710000	0.750134
1.800000	0.767851
1.890000	0.784144
1.980000	0.799361
2.070000	0.813357
2.160000	0.826121
2.250000	0.838111
2.340000	0.849810
2.430000	0.860937
2.520000	0.870686
2.610000	0.880020
2.700000	0.888850
2.790000	0.896560
2.880000	0.903519
2.970000	0.909962
3.060000	0.916125
3.150000	0.922098
3.240000	0.927566
3.330000	0.932822
3.420000	0.937719
3.510000	0.942223
3.600000	0.946325
3.690000	0.950202
3.780000	0.953720
3.870000	0.956835
3.960000	0.959895
4.050000	0.962674
4.140000	0.965251
4.230000	0.967515
4.320000	0.969711
4.410000	0.971840
4.500000	0.973823
4.590000	0.975684
4.680000	0.977185
4.770000	0.978687
4.860000	0.980155
4.950000	0.981589
5.040000	0.982866
5.130000	0.984065
5.220000	0.985220
5.310000	0.986598
5.400000	0.987662
5.490000	0.988503
5.580000	0.989411
5.670000	0.990128
5.760000	0.990867
5.850000	0.991607
5.940000	0.992167
6.030000	0.992705
6.120000	0.993131
6.210000	0.993781
6.300000	0.994195
6.390000	0.994543
6.480000	0.994969
6.570000	0.995350
6.660000	0.995663
6.750000	0.996022
6.840000	0.996280
6.930000	0.996537
7.020000	0.996762
7.110000	0.997120
7.200000	0.997277
7.290000	0.997456
7.380000	0.997658
7.470000	0.997804
7.560000	0.997994
7.650000	0.998050
7.740000	0.998241
7.830000	0.998319
7.920000	0.998364
8.010000	0.998465
8.100000	0.998532
8.190000	0.998622
8.280000	0.998711
8.370000	0.998812
8.460000	0.998868
8.550000	0.998913
8.640000	0.998980
8.730000	0.999059
8.820000	0.999137
8.910000	0.999204
9.000000	0.999238
9.090000	0.999305
9.180000	0.999316
9.270000	0.999350
9.360000	0.999372
9.450000	0.999429
9.540000	0.999451
9.630000	0.999473
9.720000	0.999485
9.810000	0.999518
9.900000	0.999563
9.990000	0.999597
10.080000	0.999608
FRETboard, high FRET
0.000000	0.000000
0.090000	0.046973
0.180000	0.092783
0.270000	0.135751
0.360000	0.177663
0.450000	0.216965
0.540000	0.255302
0.630000	0.291242
0.720000	0.325502
0.810000	0.356757
0.900000	0.388299
0.990000	0.418571
1.080000	0.446054
1.170000	0.472625
1.260000	0.497515
1.350000	0.522422
1.440000	0.544291
1.530000	0.566087
1.620000	0.586275
1.710000	0.605014
1.800000	0.623038
1.890000	0.641044
1.980000	0.658620
2.070000	0.675214
2.160000	0.691324
2.250000	0.705253
2.340000	0.719486
2.430000	0.732539
2.520000	0.745217
2.610000	0.757501
2.700000	0.769231
2.790000	0.779834
2.880000	0.790723
2.970000	0.800719
3.060000	0.809713
3.150000	0.818421
3.240000	0.827129
3.330000	0.836212
3.420000	0.844312
3.510000	0.851679
3.600000	0.859135
3.690000	0.865751
3.780000	0.871562
3.870000	0.877409
3.960000	0.883185
4.050000	0.889318
4.140000	0.894325
4.230000	0.899188
4.320000	0.903801
4.410000	0.908021
4.500000	0.912259
4.590000	0.917015
4.680000	0.920895
4.770000	0.925044
4.860000	0.928960
4.950000	0.932250
5.040000	0.935665
5.130000	0.939062
5.220000	0.941780
5.310000	0.944212
5.400000	0.946644
5.490000	0.949040
5.580000	0.952026
5.670000	0.954529
5.760000	0.956764
5.850000	0.959053
5.940000	0.961163
6.030000	0.962665
6.120000	0.964471
6.210000	0.966563
6.300000	0.968190
6.390000	0.969764
6.480000	0.971230
6.570000	0.972481
6.660000	0.973733
6.750000	0.975146
6.840000	0.975986
6.930000	0.977184
7.020000	0.978025
7.110000	0.979008
7.200000	0.980081
7.290000	0.981118
7.380000	0.982173
7.470000	0.982942
7.560000	0.983728
7.650000	0.984301
7.740000	0.985034
7.830000	0.985552
7.920000	0.986232
8.010000	0.987001
8.100000	0.987537
8.190000	0.988091
8.280000	0.988735
8.370000	0.989415
8.460000	0.989969
8.550000	0.990380
8.640000	0.990648
8.730000	0.991185
8.820000	0.991721
8.910000	0.992204
9.000000	0.992615
9.090000	0.992973
9.180000	0.993384
9.270000	0.993634
9.360000	0.993885
9.450000	0.994153
9.540000	0.994350
9.630000	0.994654
9.720000	0.994940
9.810000	0.995226
9.900000	0.995494
9.990000	0.995637
10.080000	0.995798
Pomegranate, low FRET
0.000000	0.000000
0.090000	0.204327
0.180000	0.367504
0.270000	0.496767
0.360000	0.599754
0.450000	0.682204
0.540000	0.746975
0.630000	0.799066
0.720000	0.839710
0.810000	0.872371
0.900000	0.898806
0.990000	0.919799
1.080000	0.936015
1.170000	0.949005
1.260000	0.959595
1.350000	0.968020
1.440000	0.974687
1.530000	0.979860
1.620000	0.983935
1.710000	0.987179
1.800000	0.989938
1.890000	0.992043
1.980000	0.993682
2.070000	0.994988
2.160000	0.996066
2.250000	0.996824
2.340000	0.997495
2.430000	0.998033
2.520000	0.998376
2.610000	0.998732
2.700000	0.999022
2.790000	0.999229
2.880000	0.999390
2.970000	0.999506
3.060000	0.999593
3.150000	0.999680
3.240000	0.999757
3.330000	0.999790
3.420000	0.999836
3.510000	0.999877
3.600000	0.999905
3.690000	0.999933
3.780000	0.999951
3.870000	0.999962
3.960000	0.999964
4.050000	0.999964
4.140000	0.999969
4.230000	0.999969
4.320000	0.999974
4.410000	0.999974
4.500000	0.999977
4.590000	0.999982
4.680000	0.999987
4.770000	0.999990
4.860000	0.999992
4.950000	0.999997
5.040000	0.999997
5.130000	1.000000
5.220000	1.000000
5.310000	1.000000
5.400000	1.000000
5.490000	1.000000
5.580000	1.000000
5.670000	1.000000
5.760000	1.000000
5.850000	1.000000
5.940000	1.000000
6.030000	1.000000
6.120000	1.000000
6.210000	1.000000
6.300000	1.000000
6.390000	1.000000
6.480000	1.000000
6.570000	1.000000
6.660000	1.000000
6.750000	1.000000
6.840000	1.000000
6.930000	1.000000
7.020000	1.000000
7.110000	1.000000
7.200000	1.000000
7.290000	1.000000
7.380000	1.000000
7.470000	1.000000
7.560000	1.000000
7.650000	1.000000
7.740000	1.000000
7.830000	1.000000
7.920000	1.000000
8.010000	1.000000
8.100000	1.000000
8.190000	1.000000
8.280000	1.000000
8.370000	1.000000
8.460000	1.000000
8.550000	1.000000
8.640000	1.000000
8.730000	1.000000
8.820000	1.000000
8.910000	1.000000
9.000000	1.000000
9.090000	1.000000
9.180000	1.000000
9.270000	1.000000
9.360000	1.000000
9.450000	1.000000
9.540000	1.000000
9.630000	1.000000
9.720000	1.000000
9.810000	1.000000
9.900000	1.000000
9.990000	1.000000
10.080000	1.000000
Pomegranate, lower mid FRET
0.000000	0.000000
0.090000	0.640195
0.180000	0.870630
0.270000	0.953659
0.360000	0.983297
0.450000	0.993962
0.540000	0.997869
0.630000	0.999234
0.720000	0.999721
0.810000	0.999889
0.900000	0.999977
0.990000	0.999998
1.080000	0.999998
1.170000	1.000000
1.260000	1.000000
1.350000	1.000000
1.440000	1.000000
1.530000	1.000000
1.620000	1.000000
1.710000	1.000000
1.800000	1.000000
1.890000	1.000000
1.980000	1.000000
2.070000	1.000000
2.160000	1.000000
2.250000	1.000000
2.340000	1.000000
2.430000	1.000000
2.520000	1.000000
2.610000	1.000000
2.700000	1.000000
2.790000	1.000000
2.880000	1.000000
2.970000	1.000000
3.060000	1.000000
3.150000	1.000000
3.240000	1.000000
3.330000	1.000000
3.420000	1.000000
3.510000	1.000000
3.600000	1.000000
3.690000	1.000000
3.780000	1.000000
3.870000	1.000000
3.960000	1.000000
4.050000	1.000000
4.140000	1.000000
4.230000	1.000000
4.320000	1.000000
4.410000	1.000000
4.500000	1.000000
4.590000	1.000000
4.680000	1.000000
4.770000	1.000000
4.860000	1.000000
4.950000	1.000000
5.040000	1.000000
5.130000	1.000000
5.220000	1.000000
5.310000	1.000000
5.400000	1.000000
5.490000	1.000000
5.580000	1.000000
5.670000	1.000000
5.760000	1.000000
5.850000	1.000000
5.940000	1.000000
6.030000	1.000000
6.120000	1.000000
6.210000	1.000000
6.300000	1.000000
6.390000	1.000000
6.480000	1.000000
6.570000	1.000000
6.660000	1.000000
6.750000	1.000000
6.840000	1.000000
6.930000	1.000000
7.020000	1.000000
7.110000	1.000000
7.200000	1.000000
7.290000	1.000000
7.380000	1.000000
7.470000	1.000000
7.560000	1.000000
7.650000	1.000000
7.740000	1.000000
7.830000	1.000000
7.920000	1.000000
8.010000	1.000000
8.100000	1.000000
8.190000	1.000000
8.280000	1.000000
8.370000	1.000000
8.460000	1.000000
8.550000	1.000000
8.640000	1.000000
8.730000	1.000000
8.820000	1.000000
8.910000	1.000000
9.000000	1.000000
9.090000	1.000000
9.180000	1.000000
9.270000	1.000000
9.360000	1.000000
9.450000	1.000000
9.540000	1.000000
9.630000	1.000000
9.720000	1.000000
9.810000	1.000000
9.900000	1.000000
9.990000	1.000000
10.080000	1.000000
Pomegranate, higher mid FRET
0.000000	0.000000
0.090000	0.307243
0.180000	0.519289
0.270000	0.666115
0.360000	0.768314
0.450000	0.839435
0.540000	0.888818
0.630000	0.922890
0.720000	0.946645
0.810000	0.962754
0.900000	0.973861
0.990000	0.981832
1.080000	0.987488
1.170000	0.991315
1.260000	0.993978
1.350000	0.995716
1.440000	0.997025
1.530000	0.997955
1.620000	0.998536
1.710000	0.998955
1.800000	0.999283
1.890000	0.999492
1.980000	0.999651
2.070000	0.999742
2.160000	0.999813
2.250000	0.999855
2.340000	0.999885
2.430000	0.999930
2.520000	0.999951
2.610000	0.999972
2.700000	0.999984
2.790000	0.999993
2.880000	0.999995
2.970000	0.999995
3.060000	0.999998
3.150000	0.999998
3.240000	0.999998
3.330000	1.000000
3.420000	1.000000
3.510000	1.000000
3.600000	1.000000
3.690000	1.000000
3.780000	1.000000
3.870000	1.000000
3.960000	1.000000
4.050000	1.000000
4.140000	1.000000
4.230000	1.000000
4.320000	1.000000
4.410000	1.000000
4.500000	1.000000
4.590000	1.000000
4.680000	1.000000
4.770000	1.000000
4.860000	1.000000
4.950000	1.000000
5.040000	1.000000
5.130000	1.000000
5.220000	1.000000
5.310000	1.000000
5.400000	1.000000
5.490000	1.000000
5.580000	1.000000
5.670000	1.000000
5.760000	1.000000
5.850000	1.000000
5.940000	1.000000
6.030000	1.000000
6.120000	1.000000
6.210000	1.000000
6.300000	1.000000
6.390000	1.000000
6.480000	1.000000
6.570000	1.000000
6.660000	1.000000
6.750000	1.000000
6.840000	1.000000
6.930000	1.000000
7.020000	1.000000
7.110000	1.000000
7.200000	1.000000
7.290000	1.000000
7.380000	1.000000
7.470000	1.000000
7.560000	1.000000
7.650000	1.000000
7.740000	1.000000
7.830000	1.000000
7.920000	1.000000
8.010000	1.000000
8.100000	1.000000
8.190000	1.000000
8.280000	1.000000
8.370000	1.000000
8.460000	1.000000
8.550000	1.000000
8.640000	1.000000
8.730000	1.000000
8.820000	1.000000
8.910000	1.000000
9.000000	1.000000
9.090000	1.000000
9.180000	1.000000
9.270000	1.000000
9.360000	1.000000
9.450000	1.000000
9.540000	1.000000
9.630000	1.000000
9.720000	1.000000
9.810000	1.000000
9.900000	1.000000
9.990000	1.000000
10.080000	1.000000
Pomegranate, high FRET
0.000000	0.000000
0.090000	0.229662
0.180000	0.406734
0.270000	0.542849
0.360000	0.647403
0.450000	0.728672
0.540000	0.790740
0.630000	0.838236
0.720000	0.875571
0.810000	0.904637
0.900000	0.926162
0.990000	0.942908
1.080000	0.955951
1.170000	0.966142
1.260000	0.973677
1.350000	0.979584
1.440000	0.984102
1.530000	0.987759
1.620000	0.990520
1.710000	0.992797
1.800000	0.994506
1.890000	0.995842
1.980000	0.996783
2.070000	0.997488
2.160000	0.998021
2.250000	0.998474
2.340000	0.998785
2.430000	0.999082
2.520000	0.999298
2.610000	0.999442
2.700000	0.999596
2.790000	0.999692
2.880000	0.999756
2.970000	0.999807
3.060000	0.999848
3.150000	0.999882
3.240000	0.999910
3.330000	0.999938
3.420000	0.999947
3.510000	0.999959
3.600000	0.999970
3.690000	0.999981
3.780000	0.999987
3.870000	0.999991
3.960000	0.999994
4.050000	0.999994
4.140000	0.999996
4.230000	0.999996
4.320000	0.999996
4.410000	0.999998
4.500000	0.999998
4.590000	1.000000
4.680000	1.000000
4.770000	1.000000
4.860000	1.000000
4.950000	1.000000
5.040000	1.000000
5.130000	1.000000
5.220000	1.000000
5.310000	1.000000
5.400000	1.000000
5.490000	1.000000
5.580000	1.000000
5.670000	1.000000
5.760000	1.000000
5.850000	1.000000
5.940000	1.000000
6.030000	1.000000
6.120000	1.000000
6.210000	1.000000
6.300000	1.000000
6.390000	1.000000
6.480000	1.000000
6.570000	1.000000
6.660000	1.000000
6.750000	1.000000
6.840000	1.000000
6.930000	1.000000
7.020000	1.000000
7.110000	1.000000
7.200000	1.000000
7.290000	1.000000
7.380000	1.000000
7.470000	1.000000
7.560000	1.000000
7.650000	1.000000
7.740000	1.000000
7.830000	1.000000
7.920000	1.000000
8.010000	1.000000
8.100000	1.000000
8.190000	1.000000
8.280000	1.000000
8.370000	1.000000
8.460000	1.000000
8.550000	1.000000
8.640000	1.000000
8.730000	1.000000
8.820000	1.000000
8.910000	1.000000
9.000000	1.000000
9.090000	1.000000
9.180000	1.000000
9.270000	1.000000
9.360000	1.000000
9.450000	1.000000
9.540000	1.000000
9.630000	1.000000
9.720000	1.000000
9.810000	1.000000
9.900000	1.000000
9.990000	1.000000
10.080000	1.000000
