# Supplementary material for: A blind benchmark of analysis tools to infer kinetic rate constants from single-molecule FRET trajectories
Source: Nat Commun. 2022 Sep 14;13:5402. doi: 10.1038/s41467-022-33023-3 (PMC9474500; doi:10.1038/s41467-022-33023-3)
Supplement: Supplementary file 19 — Source Data [file 41467_2022_33023_MOESM19_ESM.zip › Source Data/SuppFigure3/SourceData_SuppFig3A_lowFRET.csv]

0	0	0	0
0.2	0.02497687326549491	0.03071698075346924	0.004930476554111232
0.4	0.05827937095282146	0.06055800863345386	0.006757651773175198
0.6000000000000001	0.07955596669750231	0.08966366903082314	0.008144390816408865
0.8	0.1008325624421832	0.117709745761221	0.009198939555496843
1	0.1332099907493062	0.1446347062481614	0.01025383807585766
1.2	0.1665124884366327	0.1707637337906674	0.01088449996287117
1.4	0.2007400555041628	0.1960370802023647	0.01143563706744286
1.6	0.2257169287696577	0.2209755972759755	0.0121523211346614
1.8	0.2488436632747456	0.2449627563600665	0.01243060139499677
2	0.2673450508788159	0.2682343986104718	0.01281788591493807
2.2	0.2839962997224792	0.2908554111101682	0.01305299551189718
2.4	0.301572617946346	0.3124757931312692	0.01343889232524959
2.6	0.3237742830712304	0.3335266329139045	0.0136274205655308
2.8	0.3422756706753006	0.353982104501879	0.01367156244271141
3	0.3580018501387604	0.3737187559737968	0.01361854399496218
3.2	0.3737280296022202	0.3927039508451416	0.01383424901488902
3.4	0.3903792784458834	0.4112154491059126	0.013979259781707
3.6	0.4135060129509713	0.4296157659551767	0.01370848377811234
3.8	0.427382053654024	0.4471730718471672	0.01345641358895662
4	0.452358926919519	0.4641696250010905	0.01317749357243192
4.2	0.4690101757631822	0.4806757133227393	0.01333623681058752
4.4	0.4856614246068455	0.4963088304693538	0.01332400304180717
4.600000000000001	0.4995374653098982	0.5119052168060972	0.0133865893929249
4.800000000000001	0.5180388529139686	0.5267890982466377	0.01350503711112126
5	0.5319148936170213	0.5411048489996204	0.01362307316085565
5.2	0.5393154486586494	0.5554023064740633	0.01338670402301708
5.4	0.5568917668825162	0.5689980725451892	0.01325388741663502
5.600000000000001	0.5707678075855689	0.5820056201398018	0.01312972403281121
5.800000000000001	0.5818686401480111	0.5949161549458122	0.01330190244928212
6	0.5901942645698427	0.6072584634632943	0.01313966938469494
6.2	0.606845513413506	0.6194051424267781	0.01308509658250932
6.4	0.6262719703977798	0.6310341154860636	0.01286323587451721
6.600000000000001	0.633672525439408	0.6423496242831327	0.01265203110526252
6.800000000000001	0.6466234967622572	0.6534076748286536	0.01264411202750428
7	0.6577243293246994	0.6640594979223133	0.01256465347859216
7.2	0.667900092506938	0.6744465137610732	0.01256978962070784
7.4	0.6725254394079556	0.6845806936778077	0.0125694259193968
7.600000000000001	0.6799259944495837	0.6941428415222709	0.01268187257373706
7.800000000000001	0.6882516188714154	0.703546214583317	0.01269288409049855
8	0.700277520814061	0.7128002850465849	0.01265526775696025
8.200000000000001	0.7113783533765032	0.7218364975083594	0.01257877850382101
8.4	0.7206290471785384	0.7307301732346743	0.0124232453306009
8.6	0.730804810360777	0.738965082715294	0.01247919822538298
8.800000000000001	0.7382053654024052	0.7469459221121084	0.0125246693625948
9	0.7446808510638298	0.7546603238811483	0.01257831356210609
9.200000000000001	0.7567067530064755	0.7623369686125304	0.01226728369865057
9.4	0.7659574468085106	0.7696986336045276	0.01221735177371237
9.600000000000001	0.7715078630897317	0.7767054085109186	0.01209840789650635
9.800000000000001	0.7779833487511564	0.7835939680080553	0.01191451322050046
10	0.7881591119333951	0.7904354548297788	0.01164722843992018
10.2	0.7918593894542091	0.7967025148107387	0.0115485597470994
10.4	0.7964847363552267	0.8030236174902001	0.01138561092395471
10.6	0.8011100832562442	0.8092497147120461	0.01144982012494125
10.8	0.8066604995374653	0.8150498110025088	0.01118874242777671
11	0.8112858464384829	0.82066799571476	0.01115937587474666
11.2	0.8159111933395005	0.8262113163367465	0.01093368826583565
11.4	0.820536540240518	0.8316267427769831	0.01095854024775164
11.6	0.8260869565217391	0.8369705937667918	0.01075728461683122
11.8	0.8325624421831638	0.8419813049263872	0.01076964281531505
12	0.8408880666049954	0.8466660015103556	0.01056947593859711
12.2	0.8464384828862165	0.8513164685173999	0.01051698936869735
12.4	0.8482886216466234	0.855995672578403	0.0104423795307398
12.6	0.8501387604070305	0.860521232417263	0.01025042560632137
12.8	0.8547641073080481	0.8648373762940438	0.0101786056575284
13	0.8593894542090657	0.8689203245658997	0.009977101265510773
13.2	0.8640148011100832	0.8730225009273659	0.00981428811304858
13.4	0.8677150786308974	0.8770782984815415	0.009724160122375588
13.6	0.8741905642923219	0.880814324261404	0.009645937732527718
13.8	0.879740980573543	0.8846012114603151	0.009390211903433306
14	0.883441258094357	0.8881737134919269	0.009266502344890144
14.2	0.8871415356151712	0.8916080811114685	0.009274813564957214
14.4	0.8917668825161887	0.8950403483294226	0.008975265432697947
14.6	0.8945420906567992	0.8981641257012495	0.008960350405729761
14.8	0.9000925069380203	0.9013769238123072	0.008758232655121144
15	0.9047178538390379	0.904458418250127	0.008610389666736247
15.2	0.9074930619796485	0.9074470549364312	0.008486703813254653
15.4	0.910268270120259	0.9104162010235782	0.008310853460519501
15.6	0.910268270120259	0.9132256045178995	0.008181731426193373
15.8	0.9148936170212766	0.9159040415230351	0.008015376131961707
16	0.9158186864014801	0.9185347879835044	0.007972591974775844
16.2	0.9195189639222942	0.9211638862889673	0.007883227505844189
16.4	0.9241443108233117	0.923627084385346	0.007668136005563961
16.6	0.9269195189639223	0.9261530518266227	0.007510777344302664
16.8	0.9324699352451434	0.9284947243727311	0.007302310589777086
17	0.9333950046253469	0.9307359948068146	0.007279969651112934
17.2	0.9380203515263644	0.932966937200893	0.007119554041707068
17.4	0.9417206290471786	0.9351690217409344	0.00689481744597741
17.6	0.9435707678075855	0.9371995510005161	0.006888745215457444
17.8	0.9463459759481961	0.9391492499022018	0.006823980291916927
18	0.9481961147086031	0.9410838935365712	0.006674942206358153
18.2	0.9491211840888066	0.9429187725788056	0.006563564669930898
18.4	0.9491211840888066	0.9447732950939958	0.006527661688866436
18.6	0.9491211840888066	0.9465303227729447	0.006342120699580747
18.8	0.9518963922294172	0.9481821762831572	0.0062485399301037
19	0.9546716003700277	0.9498721646364564	0.006171271557241052
19.2	0.9592969472710453	0.9513523663952869	0.006147032693906262
19.4	0.9602220166512488	0.9528452180203789	0.00602542250862019
19.6	0.9620721554116559	0.9544412105611664	0.005972067741370796
19.8	0.9639222941720629	0.9558328266786568	0.005883515063142803
20	0.9648473635522664	0.957253407260759	0.005736178167580865
20.2	0.9657724329324699	0.9586498896713708	0.005718347523758582
20.4	0.9657724329324699	0.9599625432326473	0.005614831392756713
20.6	0.9657724329324699	0.9611940712077818	0.005546724411439935
20.8	0.9657724329324699	0.9625022871020064	0.005440287796452851
21	0.967622571692877	0.9637120701047625	0.005307373090564669
21.2	0.967622571692877	0.9648528556578687	0.005133676363795026
21.4	0.969472710453284	0.9660700208467151	0.005028013815454062
21.6	0.9713228492136911	0.9672369036527793	0.004926482958544984
21.8	0.9722479185938946	0.9682934860748073	0.004813812236148002
22	0.973172987974098	0.9692894218414037	0.004806455866156022
22.2	0.9740980573543015	0.9703197832612591	0.004732949304987527
22.4	0.9750231267345051	0.9713376144218212	0.004612597768618577
22.6	0.9750231267345051	0.9722935019098611	0.004532304078603142
22.8	0.9750231267345051	0.9731856564820176	0.004488555142210154
23	0.9759481961147086	0.9740597405402021	0.004422088632448848
23.2	0.9768732654949122	0.9749172862553274	0.004335905109203483
23.4	0.9768732654949122	0.9757522965943544	0.004245474704674831
23.6	0.9787234042553191	0.9765446202375879	0.004168887219351471
23.8	0.9814986123959297	0.9773776888563037	0.004123901989052628
24	0.9842738205365402	0.9781693489786061	0.004031787683149725
24.2	0.9842738205365402	0.9788859972298042	0.004005618228637679
24.4	0.9842738205365402	0.9795656368869928	0.003927205793859032
24.6	0.9842738205365402	0.9802535093907156	0.003910253205983469
24.8	0.9842738205365402	0.9808960053344014	0.003846754408937376
25	0.9851988899167438	0.9816010510662794	0.003765778085668229
25.2	0.9861239592969473	0.9822566822658271	0.003684712437228446
25.4	0.9879740980573543	0.9828616308931669	0.003613985372366468
25.6	0.9879740980573543	0.9835038162208817	0.003545959492589123
25.8	0.9879740980573543	0.9840751882933262	0.00349759033445316
26	0.9888991674375578	0.9846446324834166	0.003453681280907671
26.2	0.9898242368177613	0.9851682396978385	0.003390297601603435
26.4	0.9898242368177613	0.9856659114971922	0.003276446763188115
26.6	0.9898242368177613	0.9861537869583924	0.003216685181469988
26.8	0.9898242368177613	0.9866231087594114	0.00315299281904072
27	0.9898242368177613	0.9871115436083171	0.00303581981170564
27.2	0.9898242368177613	0.9875809664831801	0.003004561631574519
27.4	0.9898242368177613	0.9880234345240255	0.002937854017948148
27.6	0.9898242368177613	0.9884361999120618	0.002897240792472177
27.8	0.9898242368177613	0.9888457103747096	0.00285717191719349
28	0.9907493061979649	0.9892337682802745	0.002857893994012006
28.2	0.9907493061979649	0.9896304837857174	0.00278233053193932
28.4	0.9907493061979649	0.9900471238436152	0.002714411568695731
28.6	0.9907493061979649	0.9904072940224313	0.002659536307116362
28.8	0.9925994449583718	0.990750813928842	0.002606080869890955
29	0.9935245143385754	0.9911148971759215	0.002577598319997394
29.2	0.9935245143385754	0.9914533529085421	0.002488316283276248
29.4	0.9944495837187789	0.991750986713441	0.002429586049227109
29.6	0.9944495837187789	0.9920641972474722	0.002415794418722604
29.8	0.9944495837187789	0.992405990636662	0.002399099865880812
30	0.9944495837187789	0.9926868548296401	0.002335221272242146
30.2	0.9944495837187789	0.9929773920551179	0.00231625781529649
30.4	0.9944495837187789	0.9933105784891524	0.002270425058486335
30.6	0.9944495837187789	0.9935615619499563	0.002203537549425486
30.8	0.9944495837187789	0.9938031658805495	0.002145492402335016
31	0.9944495837187789	0.9940762347064144	0.002122807114260321
31.2	0.996299722479186	0.9942904554683893	0.002070506684105754
31.4	0.996299722479186	0.9945048092072075	0.002051863691665446
31.6	0.996299722479186	0.994709941284237	0.002029770930782059
31.8	0.996299722479186	0.9949308108878733	0.001981206384816389
32	0.996299722479186	0.9951421398073886	0.001942304023441084
32.2	0.996299722479186	0.9953435771539785	0.001885225538506519
32.4	0.996299722479186	0.9955292922181421	0.001868572576588424
32.6	0.996299722479186	0.9957175789955981	0.001835276378644184
32.8	0.996299722479186	0.9959008478529053	0.001809870371164944
33	0.996299722479186	0.996089394368834	0.001775374794744555
33.2	0.996299722479186	0.9962840112399416	0.0017288469346546
33.4	0.996299722479186	0.9964531419718311	0.001690373728869629
33.6	0.996299722479186	0.9966355660540607	0.001648654196148797
33.8	0.996299722479186	0.9967907139404192	0.001621748864173289
34	0.996299722479186	0.9969413529710793	0.001589880332399153
34.2	0.996299722479186	0.9971053562961083	0.001532208245493256
34.4	0.996299722479186	0.9972640267382249	0.001496520996579945
34.6	0.996299722479186	0.9973986475827906	0.001474962387196308
34.8	0.996299722479186	0.9975194634985322	0.00143564010471043
35	0.996299722479186	0.9976617579046532	0.001395609511801275
35.2	0.996299722479186	0.9977960546368693	0.001354360636417216
35.4	0.996299722479186	0.9979083682086345	0.001325475221754896
35.6	0.996299722479186	0.9980230303619522	0.001274672563886952
35.8	0.996299722479186	0.9981342255594363	0.00123009599208448
36	0.996299722479186	0.9982498890251078	0.001180581486538809
36.2	0.996299722479186	0.9983653993945913	0.001131386685120037
36.4	0.9972247918593895	0.998479657046783	0.001085006248007083
36.6	0.9972247918593895	0.9985818731238167	0.001057533857995839
36.8	0.9972247918593895	0.9986859494932396	0.001023896842126448
37	0.9972247918593895	0.9987878279213361	0.001001627344473172
37.2	0.9972247918593895	0.9988932082161948	0.0009659379421965464
37.4	0.9972247918593895	0.9989935187106898	0.0009454293202958879
37.6	0.9972247918593895	0.9990934007055926	0.0008968626133086504
37.8	0.9972247918593895	0.9991853490740766	0.0008436985727765473
38	0.9981498612395929	0.9992676054401428	0.0007963918969934294
38.2	0.9981498612395929	0.9993428548190431	0.0007554659624888029
38.40000000000001	0.9981498612395929	0.9993965451476201	0.0007263689295223794
38.6	1	0.9994922054757407	0.0006772049630715548
38.8	1	0.9995680533198893	0.0006147231018901073
39	1	0.999636821852997	0.0005832077019760995
39.2	1	0.9997096283491721	0.0005177927000719811
39.40000000000001	1	0.9997794667623925	0.0004576247410602404
39.6	1	0.9998496955291231	0.0003715887020008211
39.8	1	0.999939482149194	0.0002345238876322726
40	1	1	0
