# Supplementary material for: A blind benchmark of analysis tools to infer kinetic rate constants from single-molecule FRET trajectories
Source: Nat Commun. 2022 Sep 14;13:5402. doi: 10.1038/s41467-022-33023-3 (PMC9474500; doi:10.1038/s41467-022-33023-3)
Supplement: Supplementary file 19 — Source Data [file 41467_2022_33023_MOESM19_ESM.zip › Source Data/SuppFigure3/SourceData_SuppFig3B_midFRET.csv]

0	0	0	0
0.1	0.05402930402930403	0.0424464564140083	0.00579670988544416
0.2	0.08608058608058608	0.08364988825796539	0.008239516851606454
0.3	0.1181318681318681	0.1226175092939346	0.009595038151992587
0.4	0.1575091575091575	0.1599454467322499	0.01094945256210039
0.5	0.1932234432234432	0.1958206952440655	0.01194055555171729
0.6000000000000001	0.2271062271062271	0.2307489523155227	0.01272743835379935
0.7000000000000001	0.2664835164835165	0.2635984995722775	0.01367429201293708
0.8	0.2884615384615384	0.2953942455766482	0.01399610460710112
0.9	0.3104395604395604	0.3254930841139543	0.01416215920426971
1	0.3470695970695971	0.3543648389849863	0.01423791092419687
1.1	0.3681318681318682	0.3820752416385715	0.01455373075184026
1.2	0.402014652014652	0.4085072770767245	0.01467063745290578
1.3	0.4267399267399267	0.433756152526554	0.01447184822882522
1.4	0.4514652014652015	0.4577729182557572	0.01461527722678276
1.5	0.4771062271062271	0.4812266235684737	0.01493947582319678
1.6	0.4972527472527473	0.50364334967907	0.01520679603054778
1.7	0.5265567765567766	0.5250293109845835	0.01528563608507994
1.8	0.5439560439560439	0.5454961040034013	0.01471114753355388
1.9	0.5668498168498168	0.5650600407139316	0.01449637422769572
2	0.5851648351648352	0.5837114024251895	0.01427360862104093
2.1	0.6089743589743589	0.6017928320314172	0.01412893101504369
2.2	0.6263736263736264	0.6188467173520724	0.01387082904349096
2.3	0.6474358974358975	0.6352346648603042	0.01383576586043487
2.4	0.663003663003663	0.6508656386740439	0.01373654475295187
2.5	0.6767399267399268	0.6658828664985621	0.01380806912356608
2.6	0.684981684981685	0.6802245372292962	0.01345936319493648
2.7	0.7023809523809523	0.6941329383435113	0.0132857094788088
2.8	0.717948717948718	0.7071055103140139	0.01305802427865806
2.9	0.7326007326007326	0.7198271492658729	0.01302917831745409
3	0.7490842490842491	0.731889269383897	0.01289927280918494
3.1	0.7573260073260073	0.7435447751134708	0.01264258299919894
3.2	0.7683150183150184	0.7545255098351721	0.01227282043032176
3.3	0.7765567765567766	0.7651050421872718	0.01194327489259154
3.4	0.7847985347985348	0.775441391548542	0.01163254217816436
3.5	0.7967032967032966	0.7851051883147823	0.01136986376738456
3.6	0.8012820512820513	0.7942484691786955	0.01111828130014127
3.7	0.8131868131868132	0.8028796515801314	0.01089376741621723
3.8	0.8195970695970696	0.8113817761027391	0.01067626582848736
3.9	0.8278388278388278	0.8192909847776507	0.01059856111131054
4	0.8351648351648352	0.8270151998588212	0.01065750212046179
4.100000000000001	0.8424908424908425	0.8346177292740363	0.01036661127515601
4.2	0.8516483516483516	0.8418785251474689	0.01019903503549596
4.3	0.8608058608058609	0.8486940407811248	0.01009979200540382
4.4	0.8672161172161172	0.8554243362408381	0.009965886360626166
4.5	0.8736263736263736	0.8616212005147	0.00976449247022391
4.600000000000001	0.8772893772893773	0.867588936962196	0.00959260163504006
4.7	0.8809523809523809	0.873375317830371	0.009539309079412098
4.800000000000001	0.8836996336996337	0.878775561937483	0.009369763993002725
4.9	0.8928571428571429	0.8840653199205263	0.009272462110637938
5	0.8992673992673993	0.8891105843729579	0.00913816192060894
5.100000000000001	0.902014652014652	0.8938032853954438	0.008931480644089331
5.2	0.9056776556776557	0.8983688129286436	0.008680070504606579
5.300000000000001	0.9084249084249084	0.9028152419874778	0.008591028477344918
5.4	0.9120879120879121	0.9070602843151504	0.008421516384228517
5.5	0.9148351648351648	0.9109791961607016	0.008324607328092287
5.600000000000001	0.9166666666666666	0.9149556779321633	0.008179297529866366
5.7	0.9194139194139194	0.9187447345877842	0.007982711929815546
5.800000000000001	0.9212454212454212	0.9223904128797129	0.007776428981249825
5.9	0.9276556776556777	0.9257337034436199	0.007638828331744883
6	0.9331501831501832	0.9290815019887155	0.007502481031390846
6.100000000000001	0.9377289377289377	0.932256792711025	0.007351149004883983
6.2	0.9404761904761905	0.9352230650493291	0.007240050972305248
6.300000000000001	0.9432234432234432	0.9380117071024028	0.007079804525905407
6.4	0.945054945054945	0.9408067261611536	0.006946543348580639
6.5	0.9487179487179487	0.9433835598251331	0.00682014267574256
6.600000000000001	0.9542124542124543	0.9457712103987059	0.006628182811162733
6.7	0.9587912087912088	0.9482242082909192	0.006477774961681246
6.800000000000001	0.9597069597069597	0.9506048656543687	0.00626223330304241
6.9	0.9606227106227107	0.9527111478984104	0.006211424576594215
7	0.9624542124542125	0.9547689192708418	0.00608352117230854
7.100000000000001	0.9642857142857143	0.9567859875206907	0.005954664641850788
7.2	0.9661172161172161	0.9585808840097102	0.005743378840610693
7.300000000000001	0.967948717948718	0.9605021639990484	0.00557163028894018
7.4	0.9688644688644689	0.9622689121953679	0.00548601173244764
7.5	0.9725274725274725	0.9638949409918723	0.005281045748382181
7.600000000000001	0.9734432234432234	0.9655121996441104	0.005193373981456782
7.7	0.9734432234432234	0.967060278149279	0.005056841868139457
7.800000000000001	0.9743589743589743	0.968545767525287	0.004958167374175136
7.9	0.9761904761904762	0.9699348569489431	0.004860601242045844
8	0.9771062271062271	0.971270203981603	0.004703474255344986
8.1	0.978021978021978	0.9726014717162945	0.004655837906606332
8.200000000000001	0.9807692307692307	0.9739575972661156	0.004608597322742405
8.300000000000001	0.9816849816849816	0.9750572068103736	0.004458916568171058
8.4	0.9826007326007326	0.9761872286107078	0.004387114761600678
8.5	0.9844322344322345	0.9772938620244215	0.004255479940408967
8.6	0.9853479853479854	0.9783615896603665	0.004157565955989436
8.700000000000001	0.9862637362637363	0.9793154555524688	0.003985046341472575
8.800000000000001	0.9862637362637363	0.9802653742103193	0.003894231363264555
8.9	0.9862637362637363	0.9810957020169536	0.003843414379839124
9	0.9880952380952381	0.9820192619895776	0.003831727590713854
9.1	0.9880952380952381	0.9829007531142234	0.00382048260464117
9.200000000000001	0.98992673992674	0.9837209144911806	0.003700864757120088
9.300000000000001	0.98992673992674	0.9844911314254592	0.003648115444273512
9.4	0.9908424908424909	0.9852661330522555	0.003571807855049042
9.5	0.9908424908424909	0.9859470622057697	0.003490310972413242
9.600000000000001	0.9917582417582418	0.9866068168039803	0.003338824738646521
9.700000000000001	0.9917582417582418	0.9872542238070566	0.003244621660134645
9.800000000000001	0.9917582417582418	0.9878177370956179	0.003194175096180108
9.9	0.9926739926739927	0.9884586305009071	0.003095527519838669
10	0.9926739926739927	0.9890547641002918	0.003017251174195653
10.1	0.9926739926739927	0.9896006302641521	0.002928721579255488
10.2	0.9935897435897436	0.9900905420307591	0.002889836155539935
10.3	0.9935897435897436	0.9905935419114842	0.002821515269366213
10.4	0.9935897435897436	0.9910570392497801	0.002776690553763725
10.5	0.9935897435897436	0.9915368886286525	0.002677723950238937
10.6	0.9935897435897436	0.9920121009745374	0.002582664580486714
10.7	0.9954212454212454	0.9924156887832234	0.002520465385851655
10.8	0.9963369963369964	0.9928080843800245	0.002467331515302768
10.9	0.9963369963369964	0.9931842942735849	0.002381545113068148
11	0.9963369963369964	0.9935262293147307	0.002319990667715665
11.1	0.9963369963369964	0.993847383081125	0.002239208220599346
11.2	0.9963369963369964	0.994187144421617	0.002174683897322418
11.3	0.9963369963369964	0.9944732282577546	0.002094379451645013
11.4	0.9963369963369964	0.9947545297685592	0.002073077260297497
11.5	0.9963369963369964	0.9950453564176663	0.002016116852434638
11.6	0.9963369963369964	0.9952780193821619	0.001925926328745993
11.7	0.9963369963369964	0.9955887610569381	0.001868148869376448
11.8	0.9972527472527473	0.9958433826707068	0.001808412036894907
11.9	0.9972527472527473	0.9960693125831255	0.001748412127917831
12	0.9972527472527473	0.9962683510861575	0.001704924278019128
12.1	0.9972527472527473	0.9964986486483401	0.001630141129095495
12.2	0.9972527472527473	0.9967075729153144	0.001590384697504685
12.3	0.9972527472527473	0.9969123854869902	0.001543176659613088
12.4	0.9972527472527473	0.9971081355010353	0.001491658403251151
12.5	0.9972527472527473	0.9972967082361612	0.001435143260389795
12.6	0.9972527472527473	0.9974766796084623	0.001415054892661593
12.7	0.9972527472527473	0.997649127192002	0.001346238706374135
12.8	0.9972527472527473	0.9978187291371761	0.001307007938228221
12.9	0.9972527472527473	0.9979593171757981	0.001259736813193028
13	0.9972527472527473	0.998091403104972	0.00121962308019177
13.1	0.9972527472527473	0.9982196197234979	0.001189471032781411
13.2	0.9972527472527473	0.9983413196738685	0.001163186457840609
13.3	0.9972527472527473	0.9984578010903077	0.001112812327499639
13.4	0.9972527472527473	0.9986015484497599	0.001068419808611788
13.5	0.9990842490842491	0.9987043411034818	0.00103385327948621
13.6	0.9990842490842491	0.9988048193496238	0.0009927970951671891
13.7	0.9990842490842491	0.9989039646386679	0.0009698432709267447
13.8	0.9990842490842491	0.999018019821921	0.0009399266143564909
13.9	0.9990842490842491	0.9991290320060404	0.0008761973870950991
14	0.9990842490842491	0.9992363275275684	0.0008202018371894004
14.1	0.9990842490842491	0.9993291414699343	0.0007674995218904534
14.2	0.9990842490842491	0.9994152880156025	0.0007202022516812543
14.3	0.9990842490842491	0.9994970381634046	0.000676391007375309
14.4	0.9990842490842491	0.9995835486961145	0.000617739162469057
14.5	1	0.9996671890348177	0.0005557313835066307
14.6	1	0.9997383258388278	0.0004814364614506258
14.7	1	0.9997907593395899	0.0004192987125723203
14.8	1	0.9998622556071913	0.0003422902085407162
14.9	1	0.9999277476797861	0.0002394125845294364
15	1	1	0
