# Supplementary material for: A blind benchmark of analysis tools to infer kinetic rate constants from single-molecule FRET trajectories
Source: Nat Commun. 2022 Sep 14;13:5402. doi: 10.1038/s41467-022-33023-3 (PMC9474500; doi:10.1038/s41467-022-33023-3)
Supplement: Supplementary file 19 — Source Data [file 41467_2022_33023_MOESM19_ESM.zip › Source Data/SuppFigure3/SourceData_SuppFig3A_highFRET.csv]

0	0	0	0
0.2	0.0383177570093458	0.04374513060375693	0.005664401331511171
0.4	0.1	0.08553837812552545	0.00834402649950154
0.6000000000000001	0.1308411214953271	0.1257078032275232	0.009715545105569861
0.8	0.1766355140186916	0.1644160694765964	0.0106414949204737
1	0.205607476635514	0.2010491753968424	0.01102022854241044
1.2	0.2373831775700934	0.2363928752880035	0.01151557103222856
1.4	0.2747663551401869	0.2702477893774037	0.01218401094679125
1.6	0.3074766355140187	0.3024371804554387	0.01266382988214228
1.8	0.3429906542056075	0.3334824225029541	0.01361637853003831
2	0.3700934579439252	0.3632600863325874	0.01366774714458721
2.2	0.397196261682243	0.3913251514150243	0.01365675889062317
2.4	0.4233644859813084	0.4180857058612473	0.01385642512171193
2.6	0.4514018691588785	0.4436230583730923	0.01360156886503676
2.8	0.4672897196261682	0.4681392464507365	0.01386174704109939
3	0.4953271028037383	0.4914126769735913	0.01364273544003732
3.2	0.5093457943925234	0.5137827092171686	0.01373265454990058
3.4	0.5355140186915888	0.5352911347753065	0.01357628506464518
3.6	0.5579439252336449	0.5559516575347739	0.01340159605225184
3.8	0.577570093457944	0.5756720040955254	0.01303858717385603
4	0.5962616822429907	0.5944255641499345	0.01295595826996093
4.2	0.611214953271028	0.6122558790937364	0.01295294101092749
4.4	0.6242990654205608	0.6291982387104338	0.01278660662070228
4.600000000000001	0.6485981308411215	0.6454070268798296	0.01236400622005746
4.800000000000001	0.6607476635514019	0.6611846412984251	0.01209262195811275
5	0.680373831775701	0.6763441603630892	0.01206156328569941
5.2	0.697196261682243	0.6906667564750923	0.01196241314877418
5.4	0.7214953271028037	0.7045482310183192	0.01176862443668034
5.600000000000001	0.7299065420560747	0.7177811685708605	0.01162124495835858
5.800000000000001	0.7448598130841122	0.7304448308899389	0.01167503099550717
6	0.7560747663551401	0.7421307880013013	0.01162046998850575
6.2	0.7654205607476635	0.7533375389386601	0.0114328874023717
6.4	0.7757009345794392	0.7641609903582248	0.01128909971774124
6.600000000000001	0.7831775700934579	0.774535406800036	0.01129830789798553
6.800000000000001	0.7925233644859813	0.7843541581143919	0.01093992874755706
7	0.8018691588785046	0.7938048994231243	0.01067285687780147
7.2	0.8102803738317756	0.802857110855634	0.01064948674966027
7.4	0.8158878504672897	0.8115901790781505	0.01043040210145761
7.600000000000001	0.8205607476635514	0.8198743819830046	0.01010416733109908
7.800000000000001	0.8289719626168224	0.8278010071224092	0.01028391934105955
8	0.8336448598130841	0.8353288356615212	0.009887888705658281
8.200000000000001	0.8392523364485981	0.8425172228145793	0.009812562401911421
8.4	0.8439252336448598	0.8495505688955191	0.009533467269202109
8.6	0.8514018691588785	0.8562723985938342	0.009442460937837372
8.800000000000001	0.8579439252336448	0.8627408235401042	0.009258809241068184
9	0.8635514018691589	0.8688706940422459	0.00919868810370323
9.200000000000001	0.8682242990654205	0.8744950044775985	0.009132147127113818
9.4	0.8757009345794392	0.8799923023261281	0.009153808102529949
9.600000000000001	0.8757009345794392	0.8853184614548251	0.008979008586234969
9.800000000000001	0.8822429906542056	0.8905565093887792	0.008851294287709567
10	0.8897196261682243	0.8953090719472288	0.008754471842057342
10.2	0.8943925233644859	0.8998891080934746	0.008516125035522751
10.4	0.8981308411214953	0.9040705258735955	0.00850983641922831
10.6	0.9009345794392524	0.90824028439802	0.008271242740639497
10.8	0.902803738317757	0.9122017708921059	0.008099309603376877
11	0.9046728971962616	0.9161002728405427	0.008009030743662654
11.2	0.908411214953271	0.9197089244247036	0.007880745998704504
11.4	0.9093457943925234	0.923192713553226	0.007736809445490101
11.6	0.9121495327102803	0.9266915835460331	0.007467260313823037
11.8	0.9186915887850468	0.9298503842785243	0.007173668226727146
12	0.922429906542056	0.9329591295822892	0.007017268939064327
12.2	0.9289719626168225	0.9358708036700674	0.006938588853814703
12.4	0.9317757009345794	0.9386854092849778	0.006784548269472605
12.6	0.9345794392523364	0.9414281824530476	0.006627051740717674
12.8	0.9364485981308411	0.9440106397390305	0.006529661717876339
13	0.9383177570093458	0.946413102826783	0.006484321345919531
13.2	0.9439252336448598	0.9488921391371943	0.00631711454335981
13.4	0.9448598130841122	0.9510893736864351	0.006218595401064686
13.6	0.9476635514018692	0.9533320171540367	0.006003185784898511
13.8	0.9495327102803738	0.9553275473039765	0.005860054925683862
14	0.9523364485981308	0.9571683315677145	0.005751166222737455
14.2	0.9570093457943926	0.9590807398387559	0.005600042614366531
14.4	0.9579439252336449	0.9608281347863024	0.005439669455464918
14.6	0.9607476635514018	0.9625470505934274	0.005274441434600087
14.8	0.9635514018691589	0.9642092816280529	0.005193033115400113
15	0.9654205607476636	0.9658131287610117	0.00503238508259791
15.2	0.9672897196261683	0.9673468920870711	0.004958353812092279
15.4	0.9682242990654205	0.9687478680276117	0.004838776626828544
15.6	0.9691588785046729	0.9701746994148419	0.00474930375364354
15.8	0.9691588785046729	0.9714750381390721	0.004650921673383864
16	0.9700934579439252	0.9727106944812188	0.004489583151173307
16.2	0.9738317757009346	0.9739039213917515	0.004433290826373434
16.4	0.9747663551401869	0.9751473809418211	0.004333308584836711
16.6	0.9747663551401869	0.9762035649147961	0.004196058841299129
16.8	0.9747663551401869	0.97723788025271	0.004037081063994198
17	0.9747663551401869	0.9781834235344846	0.0039623888889931
17.2	0.9766355140186916	0.9792466755957373	0.00387252031200938
17.4	0.9785046728971962	0.9801815042654661	0.00381404362569214
17.6	0.9785046728971962	0.9811248762736146	0.003674978741767471
17.8	0.9785046728971962	0.9819829355312766	0.003624497721781973
18	0.9813084112149533	0.9827445255339847	0.003545103892181618
18.2	0.983177570093458	0.9835466737786474	0.003448239340491731
18.4	0.983177570093458	0.9843226657087142	0.003337009772219563
18.6	0.983177570093458	0.9849834005305742	0.003365244283044215
18.8	0.983177570093458	0.9856324679470866	0.003275009588985387
19	0.983177570093458	0.986334535312698	0.003173002872767901
19.2	0.9841121495327103	0.9869776865460163	0.003061236148393724
19.4	0.9850467289719627	0.9875794230786229	0.002986563123172144
19.6	0.985981308411215	0.9881135941050037	0.002945005393562607
19.8	0.985981308411215	0.9886519514684355	0.002825196219102718
20	0.985981308411215	0.9891379082788244	0.002777737700822124
20.2	0.9869158878504672	0.9895779176254388	0.002740813618351302
20.4	0.9869158878504672	0.9900198051252294	0.002664210481332393
20.6	0.9878504672897196	0.9904238566090382	0.002615922955510429
20.8	0.9878504672897196	0.9908541722331083	0.002581958868730379
21	0.9878504672897196	0.9912563246849612	0.002531905048067819
21.2	0.9897196261682243	0.9916957922161682	0.002484473859605396
21.4	0.9897196261682243	0.9920833340710714	0.002421652020845266
21.6	0.9906542056074766	0.9924224545734753	0.002367539772438047
21.8	0.991588785046729	0.9927626918960321	0.002293839914529949
22	0.991588785046729	0.9930540420256273	0.002249542029561992
22.2	0.991588785046729	0.9933635717705777	0.002239927133101508
22.4	0.9925233644859813	0.9936206549412325	0.002205619283551518
22.6	0.9925233644859813	0.9939379101976912	0.002151521624917415
22.8	0.9934579439252337	0.9941782449760866	0.002126105853279149
23	0.9934579439252337	0.9944292258968473	0.002091636220962481
23.2	0.994392523364486	0.9946354567460433	0.002061426813238251
23.4	0.994392523364486	0.9948677020936646	0.002041253276796988
23.6	0.994392523364486	0.9950640246966641	0.0019781690850813
23.8	0.994392523364486	0.9952954339805362	0.001878581011961049
24	0.994392523364486	0.9954919461510758	0.001868024967110406
24.2	0.994392523364486	0.9956643325092179	0.001839873777796393
24.4	0.994392523364486	0.9958504999229489	0.001799657007157152
24.6	0.994392523364486	0.9960480166042808	0.001734154848309743
24.8	0.994392523364486	0.9962431778975236	0.001730147638848975
25	0.994392523364486	0.9964110292496269	0.001688108556944916
25.2	0.994392523364486	0.9965699163656341	0.00162158562446645
25.4	0.994392523364486	0.9967417425982458	0.001579362307241706
25.6	0.994392523364486	0.9968950103526754	0.001508414829800744
25.8	0.994392523364486	0.9970417451334779	0.001483824444332995
26	0.994392523364486	0.9971867152330767	0.001422668933250363
26.2	0.9953271028037384	0.997334914881395	0.001399676665359256
26.4	0.9953271028037384	0.9974423997668646	0.001350526783866221
26.6	0.9953271028037384	0.9975683006741567	0.001329574750498017
26.8	0.9962616822429906	0.9977088958992213	0.001284661361224523
27	0.9962616822429906	0.997802546407399	0.001256295409936869
27.2	0.9962616822429906	0.9979010530243914	0.001216573194748073
27.4	0.9962616822429906	0.9979817649543236	0.001199979938149739
27.6	0.997196261682243	0.9980858378400495	0.001180874687258413
27.8	0.9981308411214953	0.9981982859384766	0.001159613842242747
28	0.9981308411214953	0.9982822952977292	0.00115248839414022
28.2	0.9990654205607477	0.9983658111199905	0.00112816078091423
28.4	0.9990654205607477	0.9984342443395995	0.00110640115096205
28.6	0.9990654205607477	0.9985145244406012	0.001068799201754061
28.8	0.9990654205607477	0.9985789438399959	0.001048251169436705
29	0.9990654205607477	0.9986426199524685	0.001009467756904536
29.2	0.9990654205607477	0.998728206183087	0.0009803361780690689
29.4	0.9990654205607477	0.9987890631629032	0.0009628072468845746
29.6	0.9990654205607477	0.9988262247761915	0.0009531646409041781
29.8	0.9990654205607477	0.9988810764530124	0.000918346251006151
30	0.9990654205607477	0.9989528056157596	0.0008804330618316586
30.2	0.9990654205607477	0.9990065218972575	0.0008574743222503236
30.4	0.9990654205607477	0.9990672981300067	0.0008266274955840671
30.6	0.9990654205607477	0.9991222864149847	0.0008089565064233683
30.8	0.9990654205607477	0.9991691487582279	0.0007874628865004112
31	0.9990654205607477	0.9992086068336632	0.0007686932212263842
31.2	0.9990654205607477	0.9992522226572047	0.0007552707789885299
31.4	0.9990654205607477	0.9992962079747172	0.0007278238418823793
31.6	0.9990654205607477	0.9993365211426424	0.0006970532974703421
31.8	0.9990654205607477	0.999372868188064	0.0006743850982852235
32	0.9990654205607477	0.9993940331638703	0.0006573412203682292
32.2	0.9990654205607477	0.9994377572656233	0.0006330859807728908
32.4	0.9990654205607477	0.9994620571729471	0.000619754251277278
32.6	0.9990654205607477	0.9994901744894337	0.0006082748876980198
32.8	0.9990654205607477	0.9995112898356754	0.0005919830780234399
33	0.9990654205607477	0.999537760292679	0.0005651038834198548
33.2	0.9990654205607477	0.9995653178546569	0.0005400609707761929
33.4	0.9990654205607477	0.9995987760123644	0.0005237589474473307
33.6	0.9990654205607477	0.9996273875952454	0.00050651793872867
33.8	0.9990654205607477	0.9996515974000889	0.0004989365423052143
34	0.9990654205607477	0.9996642520981254	0.000494236068633094
34.2	0.9990654205607477	0.9996805852967308	0.0004867735835473306
34.4	0.9990654205607477	0.999707183828201	0.0004648253546819699
34.6	0.9990654205607477	0.9997267855763223	0.0004457520580443063
34.8	0.9990654205607477	0.9997398507321954	0.0004415035816939097
35	0.9990654205607477	0.9997555552311032	0.000430251091818099
35.2	0.9990654205607477	0.9997734733556523	0.0004199012011261722
35.4	0.9990654205607477	0.9997880078896625	0.0004040941145337745
35.6	0.9990654205607477	0.9998091231027397	0.0003830661362796153
35.8	0.9990654205607477	0.9998205207121009	0.0003731120683970306
36	0.9990654205607477	0.9998387282303953	0.0003490030670968542
36.2	0.9990654205607477	0.9998530154537572	0.0003342143582195473
36.4	0.9990654205607477	0.9998695765878735	0.000316664926459992
36.6	0.9990654205607477	0.9998777600804012	0.0003092390444336637
36.8	0.9990654205607477	0.9998841273476737	0.0003034272370393644
37	0.9990654205607477	0.9998939768734419	0.0002847198642963192
37.2	0.9990654205607477	0.9999018547163793	0.0002764271553712933
37.4	0.9990654205607477	0.9999131781910551	0.0002633125962619232
37.6	0.9990654205607477	0.9999180957565488	0.0002571469199878052
37.8	0.9990654205607477	0.9999197666003248	0.0002549501631084522
38	0.9990654205607477	0.9999279220264502	0.0002440758661421654
38.2	0.9990654205607477	0.9999377743536699	0.0002296877620664317
38.40000000000001	0.9990654205607477	0.999953677302292	0.0002044535766742751
38.6	0.9990654205607477	0.99995525832996	0.0002017310488160272
38.8	0.9990654205607477	0.9999586965442641	0.000194988460967727
39	0.9990654205607477	0.9999696710575102	0.0001571858345798379
39.2	0.9990654205607477	0.9999763169078675	0.0001397968728465877
39.40000000000001	0.9990654205607477	0.9999832244187338	0.0001176161269474589
39.6	0.9990654205607477	0.9999915966650768	8.367544749136421e-05
39.8	1	0.9999967759555388	5.088119631851278e-05
40	1	1	0
